# Supplementary material for: Harnessing multivalency and FcγRIIB engagement to augment anti-CD27 immunotherapy
Source: Nat Commun. 2025 Dec 20;17:1122. doi: 10.1038/s41467-025-67882-3 (PMC12855993; doi:10.1038/s41467-025-67882-3)
Supplement: Supplementary file 4 — Source data [file 41467_2025_67882_MOESM4_ESM.xlsx]

## Sheet: Figure 1a
No source data

## Sheet: Figure 1b
No source data

## Sheet: Figure 1c
Anti-mCD27 mIgG1										Tetra anti-mCD27 mIgG1										Anti-mCD27 mIgG1 NQ										Tetra anti-mCD27 mIgG1 NQ
	Concentration (nM)										Concentration (nM)										Concentration (nM)										Concentration (nM)
Time (s)	0	0.00508	0.0152	0.0457	0.152	0.457	1.235	3.704		Time (s)	0	0.00508	0.0152	0.0457	0.152	0.457	1.235	3.704		Time (s)	0	0.00508	0.0152	0.0457	0.152	0.457	1.235	3.704		Time (s)	0	0.00508	0.0152	0.0457	0.152	0.457	1.235	3.704
-220.36	-44.8828	-43.4102	-43.4043	-43.6104	-43.5469	-43.7598	-43.8926	-45.9609		-220.26	-44.6797	-45.4131	-44.5381	-51.6895	-45.5127	-45.0029	-46.0488	-45.2383
-219.36	-44.876	-43.4561	-43.3701	-43.5615	-43.5303	-43.7617	-43.8711	-45.9014		-219.26	-44.6621	-45.3838	-44.5322	-51.6934	-45.5176	-44.9736	-46	-45.1943		-220.16	-50.3857	-46.6289	-47.5391	-46.0166	-45.9746	-46.9453	-46.9502	-46.4414		-220.06	-48.7744	-52.3203	-50.709	-51.1494	-49.7314	-48.1211	-49.0625	-48.2979
-218.36	-44.8955	-43.4561	-43.376	-43.5566	-43.542	-43.7549	-43.8779	-45.9248		-218.26	-44.6611	-45.3604	-44.5137	-51.75	-45.5557	-45.0039	-45.999	-45.1689		-219.16	-50.335	-46.6436	-47.4971	-45.9961	-45.9365	-46.9131	-46.9375	-46.4707		-219.06	-48.7656	-52.3193	-50.6553	-51.1387	-49.7217	-48.0918	-49.042	-48.2754
-217.36	-44.8955	-43.4873	-43.3994	-43.5879	-43.5869	-43.792	-43.9307	-45.9385		-217.26	-44.6807	-45.4053	-44.5449	-51.791	-45.5918	-45.0352	-46.0225	-45.1689		-218.16	-50.3418	-46.6709	-47.4912	-46.0254	-45.9561	-46.9541	-46.9717	-46.5088		-218.06	-48.8047	-52.335	-50.6885	-51.1426	-49.7383	-48.082	-49.0674	-48.2715
-216.36	-44.8857	-43.457	-43.4033	-43.5762	-43.6191	-43.8232	-43.9717	-45.9404		-216.26	-44.665	-45.4658	-44.5547	-51.8174	-45.584	-45.0313	-46.0244	-45.1592		-217.16	-50.3398	-46.6777	-47.5088	-46.0664	-45.9795	-46.9658	-47.0039	-46.5244		-217.06	-48.8359	-52.3447	-50.7002	-51.168	-49.7734	-48.0811	-49.0967	-48.2949
-215.36	-44.8848	-43.4033	-43.3838	-43.5156	-43.623	-43.8447	-43.9375	-45.9189		-215.26	-44.6484	-45.4199	-44.4941	-51.7393	-45.5449	-44.9834	-46.0029	-45.1318		-216.16	-50.3438	-46.6787	-47.5068	-46.0801	-45.9707	-46.9502	-47.0254	-46.5283		-216.06	-48.8359	-52.3408	-50.7139	-51.1895	-49.8086	-48.085	-49.1025	-48.3008
-214.36	-45.0254	-43.5508	-43.5469	-43.6484	-43.7139	-43.8252	-44.0186	-46.0273		-214.26	-44.7539	-45.5283	-44.6367	-51.8564	-45.7373	-45.1416	-46.1523	-45.2959		-215.16	-50.373	-46.6377	-47.4736	-46.0645	-45.875	-46.9287	-46.9941	-46.5273		-215.06	-48.8145	-52.2617	-50.6563	-51.1348	-49.7529	-48.0723	-49.0752	-48.293
-213.36	-45.0879	-43.6318	-43.5928	-43.749	-43.7695	-43.8477	-44.1006	-46.0576		-213.26	-44.8906	-45.5605	-44.6846	-51.9414	-45.8525	-45.2305	-46.2402	-45.3857		-214.16	-50.5352	-46.7334	-47.6484	-46.1523	-46.0273	-47.0859	-47.0898	-46.6436		-214.06	-48.9639	-52.416	-50.7402	-51.3154	-49.8838	-48.1982	-49.2393	-48.4395
-212.36	-44.9619	-43.4863	-43.4336	-43.6201	-43.6465	-43.7676	-43.9951	-45.9346		-212.26	-44.8008	-45.4121	-44.5244	-51.7988	-45.6758	-45.082	-46.082	-45.252		-213.16	-50.5508	-46.8457	-47.7588	-46.208	-46.1758	-47.1523	-47.2246	-46.6689		-213.06	-49.0908	-52.458	-50.8291	-51.4043	-49.9502	-48.2197	-49.3252	-48.4961
-211.36	-44.8828	-43.4258	-43.3789	-43.5576	-43.5605	-43.7324	-43.9316	-45.9092		-211.26	-44.6689	-45.3779	-44.4717	-51.7363	-45.6064	-45.0088	-45.998	-45.1875		-212.16	-50.3984	-46.75	-47.623	-46.1104	-46.0479	-46.9824	-47.1494	-46.543		-212.06	-48.9346	-52.3301	-50.7578	-51.2607	-49.7764	-48.0752	-49.1777	-48.375
-210.36	-44.9121	-43.4697	-43.4131	-43.5781	-43.6104	-43.7568	-43.9521	-45.9561		-210.26	-44.6406	-45.4004	-44.5	-51.7607	-45.6387	-45.0195	-46.04	-45.2197		-211.16	-50.376	-46.6484	-47.5527	-46.0615	-45.957	-46.9131	-47.0439	-46.5146		-211.06	-48.8428	-52.3301	-50.707	-51.2119	-49.7236	-48.041	-49.1152	-48.3242
-209.36	-44.9297	-43.5059	-43.4395	-43.6104	-43.6465	-43.8232	-43.9707	-46		-209.26	-44.624	-45.4502	-44.5283	-51.7852	-45.6631	-45.0342	-46.082	-45.252		-210.16	-50.4355	-46.6885	-47.5811	-46.084	-45.9736	-46.9443	-47.0664	-46.5654		-210.06	-48.8652	-52.3838	-50.7256	-51.2314	-49.7402	-48.085	-49.1494	-48.3184
-208.36	-44.9473	-43.5371	-43.4707	-43.6367	-43.6855	-43.8594	-43.9863	-46.0215		-208.26	-44.6348	-45.4668	-44.5654	-51.8379	-45.6846	-45.0684	-46.1152	-45.2773		-209.16	-50.4932	-46.7324	-47.6348	-46.0986	-45.9883	-46.9922	-47.0947	-46.5996		-209.06	-48.9131	-52.4541	-50.7598	-51.2266	-49.7549	-48.1055	-49.1855	-48.3545
-207.36	-44.8711	-43.457	-43.4102	-43.5713	-43.624	-43.7783	-43.918	-45.9492		-207.26	-44.6006	-45.3428	-44.5244	-51.7324	-45.583	-44.9658	-46.0645	-45.1934		-208.16	-50.5	-46.7646	-47.6484	-46.1162	-46.0137	-47.0254	-47.1133	-46.6133		-208.06	-48.9365	-52.4766	-50.7734	-51.2256	-49.7744	-48.1309	-49.1875	-48.3916
-206.36	-44.7412	-43.3584	-43.292	-43.4951	-43.5107	-43.6572	-43.8311	-45.8779		-206.26	-44.5283	-45.2314	-44.4199	-51.6123	-45.4688	-44.8115	-45.9541	-45.0986		-207.16	-50.376	-46.6787	-47.5576	-46.0205	-45.9512	-46.9678	-47.0254	-46.5049		-207.06	-48.8242	-52.3584	-50.7051	-51.1631	-49.7402	-48.083	-49.085	-48.3203
-205.36	-44.7139	-43.3223	-43.2236	-43.4912	-43.4746	-43.6563	-43.8057	-45.8408		-205.26	-44.46	-45.2354	-44.3535	-51.5996	-45.4385	-44.7471	-45.8984	-45.0537		-206.16	-50.2539	-46.5557	-47.4521	-45.9092	-45.8613	-46.876	-46.9023	-46.3672		-206.06	-48.6924	-52.251	-50.6182	-51.0918	-49.7139	-47.9834	-48.9805	-48.248
-204.36	-44.6885	-43.2939	-43.1982	-43.4727	-43.4502	-43.6357	-43.7607	-45.8096		-204.26	-44.4443	-45.2344	-44.3203	-51.5986	-45.4355	-44.7441	-45.8936	-45.0225		-205.16	-50.2451	-46.5225	-47.4219	-45.8789	-45.8115	-46.8477	-46.8828	-46.334		-205.06	-48.6533	-52.2246	-50.5898	-51.0137	-49.6797	-47.9355	-48.9277	-48.2197
-203.36	-44.6455	-43.249	-43.1533	-43.4199	-43.3896	-43.5732	-43.7021	-45.7549		-203.26	-44.4082	-45.1992	-44.2754	-51.5596	-45.4063	-44.6934	-45.8564	-44.9658		-204.16	-50.2422	-46.4854	-47.4014	-45.8379	-45.7705	-46.8369	-46.8477	-46.3271		-204.06	-48.6426	-52.208	-50.5537	-50.96	-49.6582	-47.9014	-48.915	-48.2129
-202.36	-44.6025	-43.1963	-43.1279	-43.3945	-43.3252	-43.5146	-43.6475	-45.71		-202.26	-44.374	-45.1699	-44.2402	-51.499	-45.3613	-44.6523	-45.8193	-44.9111		-203.16	-50.1953	-46.4365	-47.3662	-45.7871	-45.7354	-46.7881	-46.8086	-46.2949		-203.06	-48.5938	-52.1533	-50.4824	-50.8965	-49.6113	-47.8662	-48.8809	-48.1855
-201.36	-44.5684	-43.1553	-43.1055	-43.3428	-43.2725	-43.4688	-43.6172	-45.6621		-201.26	-44.3379	-45.1387	-44.208	-51.4609	-45.3164	-44.6221	-45.7529	-44.8691		-202.16	-50.1328	-46.3975	-47.3311	-45.752	-45.6982	-46.7363	-46.75	-46.2871		-202.06	-48.5566	-52.1201	-50.4092	-50.8398	-49.5508	-47.8232	-48.8613	-48.1445
-200.36	-44.5596	-43.127	-43.0879	-43.3135	-43.2666	-43.4482	-43.6084	-45.665		-200.26	-44.2949	-45.1123	-44.2031	-51.4463	-45.292	-44.6211	-45.7246	-44.8643		-201.16	-50.0928	-46.3623	-47.2813	-45.7256	-45.6367	-46.6709	-46.7178	-46.2598		-201.06	-48.5225	-52.0732	-50.3604	-50.8076	-49.5107	-47.7852	-48.8301	-48.0762
-199.36	-44.5693	-43.1279	-43.0869	-43.3027	-43.3086	-43.4697	-43.6318	-45.6729		-199.26	-44.3057	-45.125	-44.2188	-51.4697	-45.3125	-44.6504	-45.7295	-44.874		-200.16	-50.0898	-46.3496	-47.2744	-45.71	-45.6143	-46.6533	-46.6855	-46.2188		-200.06	-48.5078	-52.0488	-50.3252	-50.8164	-49.498	-47.7598	-48.8184	-48.04
-198.36	-44.5869	-43.1416	-43.0889	-43.3027	-43.3428	-43.4951	-43.6318	-45.6924		-198.26	-44.3311	-45.1367	-44.2344	-51.5088	-45.3262	-44.6641	-45.7646	-44.8838		-199.16	-50.0996	-46.3662	-47.2881	-45.7148	-45.6221	-46.6748	-46.7031	-46.1973		-199.06	-48.5254	-52.0537	-50.3486	-50.8516	-49.5137	-47.7588	-48.8408	-48.0244
-197.36	-44.5928	-43.1592	-43.083	-43.2969	-43.3701	-43.5166	-43.6455	-45.7119		-197.26	-44.3613	-45.1387	-44.2363	-51.5498	-45.3438	-44.6895	-45.8105	-44.8955		-198.16	-50.1055	-46.3691	-47.3018	-45.7295	-45.6279	-46.6885	-46.7266	-46.1895		-198.06	-48.5391	-52.085	-50.3623	-50.8867	-49.5195	-47.7744	-48.8564	-48.0088
-196.36	-44.5371	-43.0947	-43.0596	-43.2461	-43.3721	-43.5059	-43.5625	-45.6689		-196.26	-44.3428	-45.0693	-44.1885	-51.5107	-45.3311	-44.6797	-45.7773	-44.8447		-197.16	-50.1152	-46.3662	-47.2959	-45.7227	-45.6279	-46.6982	-46.7383	-46.1904		-197.06	-48.5488	-52.085	-50.3916	-50.8984	-49.5352	-47.7822	-48.8779	-48.0313
-195.36	-44.6523	-43.2607	-43.1484	-43.3232	-43.4277	-43.6025	-43.6025	-45.7266		-195.26	-44.4326	-45.1807	-44.2402	-51.6641	-45.2881	-44.7256	-45.8418	-44.9209		-196.16	-50.0859	-46.3125	-47.2402	-45.6885	-45.584	-46.623	-46.7021	-46.1621		-196.06	-48.46	-52.0117	-50.3389	-50.8623	-49.4883	-47.6914	-48.8584	-47.9912
-194.36	-45.0088	-43.6641	-43.5146	-43.667	-43.7324	-43.9023	-43.9668	-46.0811		-194.26	-44.8086	-45.5752	-44.5557	-52.0225	-45.5732	-45.168	-46.208	-45.2881		-195.16	-50.1777	-46.3262	-47.3252	-45.7354	-45.6367	-46.792	-46.8223	-46.2266		-195.06	-48.583	-52.1328	-50.458	-50.9912	-49.6094	-47.8027	-48.9541	-48.0771
-193.36	-45.4502	-41.6748	-43.4531	-43.1406	-44.7158	-44.1279	-44.0967	-46.5088		-193.26	-44.5039	-44.7031	-44.6797	-51.2803	-45.3066	-43.5361	-46.1924	-43.6338		-194.16	-50.5654	-46.7422	-47.667	-46.0469	-45.9814	-47.1816	-47.127	-46.6084		-194.06	-48.9736	-52.5068	-50.8428	-51.3818	-50.0273	-48.2373	-49.2637	-48.4199
-192.36	-25.8369	-31.7256	-31.5205	-31.5381	-30.6367	-30.1611	-30.0283	-20.498		-192.26	-27.9854	-26.8945	-29.4912	-12.0801	-25.9551	-28.2959	-25.4941	-28.3564		-193.16	-47.1123	-47.9355	-48.8867	-46.6299	-46.6348	-44.5811	-47.6973	-47.1787		-193.06	-48.9199	-53.2734	-50.1104	-52.1133	-50.1201	-46.8174	-48.0234	-49.9277
-191.36	-35.2715	-37.7471	-38.6211	-38.5439	-38.1455	-37.8721	-38.2129	-32.751		-191.26	-36.6855	-35.9609	-37.4219	-24.832	-35.875	-36.5986	-35.0762	-36.9902		-192.16	-15.0771	-23.126	-23.4492	-25.2236	-25.626	-22.3262	-20.5459	-23.2979		-192.06	-16.1729	-13.123	-14.9697	-14.3887	-15.9951	-20.875	-17.9883	-18.5938
-190.36	-34.3525	-37.1201	-38.1807	-38.1084	-37.6885	-37.3877	-37.7734	-31.8066		-190.26	-36.0195	-35.2627	-36.8799	-22.6357	-35.1514	-35.8301	-34.2676	-36.3076		-191.16	-27.7842	-34.5137	-33.9932	-35.9756	-36.0137	-33.8047	-33.7861	-35.1162		-191.06	-31.085	-27.666	-29.5391	-29.8701	-31.1982	-33.1836	-32.7979	-33.2266
-189.36	-33.5049	-36.4023	-37.4463	-37.415	-37.0586	-36.665	-37.084	-31.0107		-189.26	-35.2764	-34.4727	-36.1133	-21.4619	-34.3604	-35.0137	-33.4766	-35.4971		-190.16	-26.2754	-33.5967	-33.1631	-35.0664	-35.3643	-32.8828	-32.9619	-34.3887		-190.06	-29.8408	-25.5449	-27.959	-28.4404	-29.5283	-32.249	-31.7178	-32.374
-188.36	-32.6494	-35.6182	-36.6416	-36.5684	-36.2012	-35.8398	-36.2061	-30.1357		-188.26	-34.4424	-33.6846	-35.2168	-20.415	-33.5342	-34.0986	-32.6621	-34.6699		-189.16	-25.2422	-32.7461	-32.3252	-34.124	-34.5889	-31.9053	-32.2266	-33.5723		-189.06	-28.8496	-23.9043	-26.8262	-27.4229	-28.5166	-31.3721	-30.8076	-31.5684
-187.36	-31.7275	-34.7676	-35.8252	-35.7393	-35.376	-35.0186	-35.3662	-29.2813		-187.26	-33.5225	-32.8037	-34.377	-19.4961	-32.7119	-33.1631	-31.7441	-33.748		-188.16	-24.2363	-31.8203	-31.4043	-33.168	-33.7588	-30.998	-31.4463	-32.7002		-188.06	-27.8564	-22.2617	-25.667	-26.4189	-27.4844	-30.377	-29.8047	-30.6484
-186.36	-30.7725	-33.8838	-34.9639	-34.96	-34.5742	-34.1025	-34.542	-28.4629		-186.26	-32.665	-31.9434	-33.4678	-18.6807	-31.8525	-32.2744	-30.8818	-32.8896		-187.16	-23.2227	-30.8125	-30.4873	-32.1084	-32.793	-30.0938	-30.5146	-31.7314		-187.06	-26.835	-20.6943	-24.5596	-25.3877	-26.4775	-29.3936	-28.7686	-29.7148
-185.36	-29.834	-33.1279	-34.0811	-34.1631	-33.6895	-33.2676	-33.7168	-27.6445		-185.26	-31.7676	-31.0898	-32.6523	-17.9092	-31.0293	-31.3516	-30.0332	-31.9941		-186.16	-22.2734	-29.8398	-29.5781	-31.0889	-31.9854	-29.1211	-29.585	-30.8662		-186.06	-25.8594	-19.2324	-23.5049	-24.3408	-25.4463	-28.4736	-27.7822	-28.751
-184.36	-28.9922	-32.3018	-33.2861	-33.3574	-32.8311	-32.3955	-32.9316	-26.8857		-184.26	-30.9209	-30.2764	-31.7969	-17.2031	-30.1895	-30.5146	-29.1777	-31.1143		-185.16	-21.3457	-28.8926	-28.6797	-30.1445	-31.1895	-28.1963	-28.7178	-29.9492		-185.06	-24.9023	-17.918	-22.4971	-23.2979	-24.5186	-27.5703	-26.7871	-27.7393
-183.36	-28.1582	-31.4854	-32.4814	-32.5273	-32.0029	-31.5615	-32.125	-26.1689		-183.26	-30.04	-29.4951	-30.8994	-16.4805	-29.3662	-29.7275	-28.3467	-30.2549		-184.16	-20.4541	-27.957	-27.7783	-29.208	-30.335	-27.3027	-27.8496	-29.0732		-184.06	-23.9902	-16.7197	-21.4092	-22.2793	-23.5225	-26.7031	-25.7646	-26.7813
-182.36	-27.2646	-30.6494	-31.6553	-31.6875	-31.2002	-30.7568	-31.2793	-25.4365		-182.26	-29.1904	-28.6865	-30.085	-15.7285	-28.5146	-28.8477	-27.5342	-29.4561		-183.16	-19.5713	-27.0938	-26.8643	-28.2744	-29.418	-26.4082	-26.9541	-28.1816		-183.06	-23.0635	-15.541	-20.4033	-21.3545	-22.5898	-25.7686	-24.7949	-25.8477
-181.36	-26.4189	-29.8223	-30.7646	-30.918	-30.3682	-29.9521	-30.4238	-24.6553		-181.26	-28.3887	-27.8486	-29.2178	-14.959	-27.7002	-28.0313	-26.7451	-28.5908		-182.16	-18.7432	-26.1377	-25.9609	-27.3379	-28.584	-25.5342	-26.0879	-27.2461		-182.06	-22.1133	-14.4141	-19.417	-20.418	-21.6602	-24.8408	-23.8369	-24.9502
-180.36	-25.543	-29.043	-30.0088	-30.0879	-29.583	-29.1553	-29.5859	-23.9141		-180.26	-27.5654	-27.0381	-28.4014	-14.1953	-26.8799	-27.2188	-25.918	-27.7588		-181.16	-17.8574	-25.2441	-25.0664	-26.4492	-27.75	-24.6748	-25.2324	-26.3252		-181.06	-21.2441	-13.3037	-18.4063	-19.4443	-20.8232	-23.9316	-22.8438	-24.0322
-179.36	-24.7129	-28.2461	-29.2471	-29.2773	-28.8057	-28.3721	-28.7793	-23.2207		-179.26	-26.7295	-26.1865	-27.5732	-13.4609	-26.0557	-26.4043	-25.0859	-26.9131		-180.16	-17.002	-24.3711	-24.1738	-25.5762	-26.9326	-23.8066	-24.332	-25.4658		-180.06	-20.3691	-12.2412	-17.4746	-18.4121	-19.8936	-23.0449	-21.9238	-23.1826
-178.36	-23.8516	-27.4355	-28.4756	-28.502	-27.9736	-27.5693	-27.9453	-22.5098		-178.26	-25.9111	-25.332	-26.7725	-12.7207	-25.1943	-25.6035	-24.2813	-26.0967		-179.16	-16.2061	-23.4746	-23.2852	-24.709	-26.1201	-22.9707	-23.4961	-24.6592		-179.06	-19.4834	-11.251	-16.582	-17.459	-18.998	-22.1777	-20.9746	-22.2813
-177.36	-23.0557	-26.6719	-27.7568	-27.6895	-27.2061	-26.7764	-27.2031	-21.8066		-177.26	-25.1299	-24.5391	-25.9424	-12.0664	-24.3877	-24.834	-23.4785	-25.3096		-178.16	-15.3936	-22.6445	-22.4014	-23.8145	-25.2705	-22.1465	-22.6338	-23.8018		-178.06	-18.6846	-10.3594	-15.7412	-16.5664	-18.1777	-21.3301	-20.0322	-21.4063
-176.36	-22.2881	-25.9297	-26.9443	-26.9063	-26.3838	-25.9951	-26.4561	-21.083		-176.26	-24.376	-23.7441	-25.1982	-11.4443	-23.6338	-24.1074	-22.7207	-24.5205		-177.16	-14.6172	-21.7988	-21.5713	-23.002	-24.415	-21.3535	-21.8311	-22.9678		-177.06	-17.917	-9.59473	-14.8662	-15.6914	-17.3379	-20.4707	-19.1377	-20.5762
-175.36	-21.5527	-25.1719	-26.1494	-26.1309	-25.5986	-25.2422	-25.6982	-20.3691		-175.26	-23.6494	-22.9648	-24.3994	-10.8301	-22.8154	-23.3184	-21.9648	-23.6846		-176.16	-13.8379	-20.9668	-20.7334	-22.2393	-23.6025	-20.5938	-20.9717	-22.1025		-176.06	-17.1094	-8.93555	-14.0996	-14.8105	-16.5703	-19.6748	-18.2207	-19.7197
-174.36	-20.7832	-24.3594	-25.335	-25.3359	-24.8447	-24.502	-24.8662	-19.7002		-174.26	-22.9277	-22.1914	-23.6504	-10.2891	-22.0479	-22.584	-21.1543	-22.8838		-175.16	-13.1807	-20.1553	-19.8857	-21.4971	-22.7998	-19.8262	-20.1338	-21.3398		-175.06	-16.3711	-8.33594	-13.4023	-13.9688	-15.8018	-18.8896	-17.3867	-18.9111
-173.36	-19.9971	-23.6055	-24.5693	-24.5566	-24.1016	-23.8008	-24.0811	-19.0342		-173.26	-22.168	-21.3789	-22.9336	-9.73242	-21.3027	-21.877	-20.4033	-22.0723		-174.16	-12.5166	-19.4072	-19.0576	-20.7334	-21.9893	-19.0889	-19.4023	-20.5508		-174.06	-15.7363	-7.87988	-12.7295	-13.1563	-15.0596	-18.1123	-16.5967	-18.1094
-172.36	-19.3301	-22.8555	-23.8438	-23.8145	-23.3809	-23.0352	-23.3447	-18.4355		-172.26	-21.4258	-20.583	-22.1563	-9.21875	-20.5586	-21.1943	-19.6572	-21.3418		-173.16	-11.8838	-18.6631	-18.252	-20.0137	-21.2529	-18.3359	-18.5684	-19.7998		-173.06	-15.0713	-7.47754	-12.0879	-12.3721	-14.2891	-17.3975	-15.7793	-17.3652
-171.36	-18.6758	-22.1357	-23.1133	-23.0225	-22.6738	-22.3037	-22.6055	-17.8135		-171.26	-20.7256	-19.8135	-21.4648	-8.70313	-19.748	-20.4551	-18.9229	-20.6016		-172.16	-11.2637	-17.9629	-17.4316	-19.2324	-20.4766	-17.6279	-17.7666	-19.0342		-172.06	-14.4043	-7.09082	-11.4746	-11.6416	-13.5869	-16.668	-15.0293	-16.625
-170.36	-17.9873	-21.4541	-22.332	-22.292	-21.8965	-21.5596	-21.8701	-17.1592		-170.26	-19.9932	-19.04	-20.7666	-8.14941	-18.9834	-19.748	-18.2188	-19.8574		-171.16	-10.7129	-17.2871	-16.6729	-18.5703	-19.7227	-16.9199	-17.0049	-18.3496		-171.06	-13.7588	-6.72949	-10.8584	-10.9082	-12.9619	-15.916	-14.2373	-15.8555
-169.36	-17.2813	-20.751	-21.6602	-21.5146	-21.1582	-20.8193	-21.1133	-16.499		-169.26	-19.3125	-18.3232	-20.042	-7.57813	-18.2373	-19.0801	-17.5527	-19.1826		-170.16	-10.1045	-16.6045	-15.8975	-17.8662	-18.9375	-16.2285	-16.3184	-17.5928		-170.06	-13.1445	-6.40527	-10.2168	-10.2197	-12.2139	-15.1963	-13.5205	-15.1045
-168.36	-16.6201	-20.0205	-20.9082	-20.6865	-20.4717	-20.1582	-20.375	-15.8418		-168.26	-18.5977	-17.5986	-19.3701	-6.99414	-17.5361	-18.3936	-16.8408	-18.4697		-169.16	-9.44727	-15.8838	-15.1455	-17.1738	-18.167	-15.5615	-15.5488	-16.8096		-169.06	-12.4971	-6.00879	-9.57031	-9.51367	-11.5078	-14.4658	-12.8008	-14.333
-167.36	-15.9648	-19.3164	-20.1172	-19.9248	-19.6865	-19.4102	-19.6641	-15.1768		-167.26	-17.8984	-16.8447	-18.6191	-6.40137	-16.7881	-17.6592	-16.0771	-17.7373		-168.16	-8.81738	-15.2334	-14.3711	-16.5557	-17.4258	-14.8623	-14.8018	-16.0928		-168.06	-11.8594	-5.5791	-8.91992	-8.76367	-10.8369	-13.792	-12.0605	-13.5869
-166.36	-15.2793	-18.6182	-19.332	-19.2061	-19.001	-18.665	-18.8965	-14.5264		-166.26	-17.165	-16.1084	-17.9336	-5.79688	-16.0879	-17.0029	-15.3896	-17.0215		-167.16	-8.2373	-14.5254	-13.6426	-15.958	-16.6416	-14.1836	-14.0381	-15.3984		-167.06	-11.2646	-5.18457	-8.31055	-8.02832	-10.1299	-13.0557	-11.3203	-12.8457
-165.36	-14.6641	-17.9561	-18.6152	-18.5576	-18.3252	-17.998	-18.1699	-13.8604		-165.26	-16.4912	-15.3887	-17.1953	-5.20508	-15.3105	-16.2881	-14.6973	-16.2969		-166.16	-7.65234	-13.7979	-12.8428	-15.2949	-15.9043	-13.46	-13.292	-14.6758		-166.06	-10.6396	-4.7666	-7.72168	-7.33301	-9.46387	-12.3633	-10.5693	-12.1133
-164.36	-14.0029	-17.2197	-17.9434	-17.8057	-17.6064	-17.2969	-17.4395	-13.208		-164.26	-15.7822	-14.6777	-16.5273	-4.62305	-14.5508	-15.6006	-13.9395	-15.5801		-165.16	-7.04004	-13.165	-12.083	-14.6221	-15.1758	-12.7461	-12.5957	-13.9541		-165.06	-10.0303	-4.37891	-7.13574	-6.64746	-8.80273	-11.6504	-9.80566	-11.4238
-163.36	-13.2891	-16.5146	-17.168	-17.085	-16.8672	-16.5898	-16.7227	-12.5605		-163.26	-15.1201	-13.9512	-15.8438	-4	-13.8145	-14.9238	-13.2041	-14.7559		-164.16	-6.4375	-12.4658	-11.4014	-13.9512	-14.3994	-12.0557	-11.8789	-13.2256		-164.06	-9.375	-3.9834	-6.55762	-5.97949	-8.11133	-10.916	-9.12793	-10.7295
-162.36	-12.5869	-15.8291	-16.4746	-16.3506	-16.1396	-15.9219	-15.9756	-11.8994		-162.26	-14.3896	-13.2285	-15.1445	-3.39355	-13.1289	-14.1943	-12.5049	-14.0762		-163.16	-5.83594	-11.7822	-10.6387	-13.3096	-13.6875	-11.4316	-11.1582	-12.5049		-163.06	-8.69922	-3.52539	-5.95313	-5.29883	-7.42969	-10.2188	-8.45605	-10.0137
-161.36	-11.9336	-15.1914	-15.7559	-15.6572	-15.4463	-15.2168	-15.2588	-11.2334		-161.26	-13.6436	-12.5273	-14.4473	-2.78418	-12.3828	-13.4814	-11.835	-13.3945		-162.16	-5.19043	-11.1338	-9.87598	-12.7139	-12.9551	-10.7998	-10.4082	-11.7529		-162.06	-8.06934	-3.00977	-5.2998	-4.62109	-6.72949	-9.54004	-7.73047	-9.25879
-160.36	-11.2969	-14.4395	-15.0195	-14.9561	-14.7021	-14.5273	-14.5283	-10.5371		-160.26	-12.9834	-11.7871	-13.7813	-2.15527	-11.6328	-12.8135	-11.1357	-12.6924		-161.16	-4.53027	-10.4492	-9.16504	-12.082	-12.2266	-10.1299	-9.67773	-11.0264		-161.06	-7.42188	-2.53809	-4.66113	-3.8916	-6.04102	-8.84473	-6.96582	-8.50586
-159.36	-10.6143	-13.7646	-14.3223	-14.2197	-14.001	-13.8789	-13.8223	-9.86816		-159.26	-12.2549	-11.0625	-13.0684	-1.50293	-10.8984	-12.1787	-10.4326	-12.0371		-160.16	-3.88672	-9.74316	-8.44434	-11.4092	-11.5322	-9.47168	-8.99805	-10.3232		-160.06	-6.79004	-2.03711	-4.01953	-3.16797	-5.39648	-8.15332	-6.27539	-7.80859
-158.36	-9.89453	-13.0615	-13.5938	-13.4814	-13.3525	-13.2109	-13.127	-9.23535		-158.26	-11.5957	-10.3223	-12.3857	-0.85352	-10.2148	-11.5088	-9.71191	-11.332		-159.16	-3.25	-9.03516	-7.70605	-10.7393	-10.8174	-8.77051	-8.28516	-9.60352		-159.06	-6.1709	-1.45898	-3.36328	-2.48242	-4.73047	-7.46582	-5.57715	-7.0957
-157.36	-9.23828	-12.3525	-12.8477	-12.8213	-12.6797	-12.4883	-12.4082	-8.62012		-157.26	-10.9336	-9.62891	-11.7354	-0.17969	-9.49121	-10.8301	-9.02637	-10.6123		-158.16	-2.61328	-8.36719	-6.94043	-10.0771	-10.0908	-8.07129	-7.56836	-8.93555		-158.06	-5.55176	-0.93945	-2.73047	-1.7627	-4.03223	-6.7832	-4.86426	-6.4043
-156.36	-8.58594	-11.6943	-12.123	-12.083	-11.9863	-11.7578	-11.668	-7.99609		-156.26	-10.2656	-8.94434	-11.0264	0.487305	-8.73926	-10.1406	-8.36523	-9.88672		-157.16	-1.97168	-7.6748	-6.19434	-9.40332	-9.39941	-7.36719	-6.87402	-8.2207		-157.06	-4.92578	-0.40527	-2.12891	-1.03809	-3.35449	-6.11328	-4.13672	-5.75586
-155.36	-7.92871	-11.0283	-11.4434	-11.3506	-11.3457	-11.042	-10.9922	-7.29688		-155.26	-9.57813	-8.19238	-10.3701	1.16895	-8.0127	-9.4668	-7.63672	-9.19238		-156.16	-1.2959	-6.96973	-5.45801	-8.7793	-8.6748	-6.69922	-6.12988	-7.50391		-156.06	-4.28125	0.174805	-1.49707	-0.33203	-2.67969	-5.3877	-3.42676	-5.0332
-154.36	-7.2666	-10.3584	-10.7881	-10.6973	-10.6875	-10.3857	-10.3389	-6.60938		-154.26	-8.88184	-7.46777	-9.66699	1.88184	-7.33691	-8.83105	-6.88867	-8.50684		-155.16	-0.61231	-6.23828	-4.74121	-8.14648	-7.92871	-6.03809	-5.42578	-6.77246		-155.06	-3.6084	0.737305	-0.84277	0.416992	-2.0127	-4.65625	-2.71484	-4.28125
-153.36	-6.64844	-9.66504	-10.1045	-9.98828	-9.98633	-9.75684	-9.63281	-5.96484		-153.26	-8.2002	-6.79004	-8.97949	2.5498	-6.62793	-8.06445	-6.2373	-7.78809		-154.16	0.036133	-5.58887	-4.01465	-7.4873	-7.2373	-5.35254	-4.70703	-6.07422		-154.06	-2.8916	1.34277	-0.19336	1.15039	-1.35449	-3.95313	-1.99121	-3.64941
-152.36	-6.01758	-9.03125	-9.38965	-9.36328	-9.30273	-9.15332	-8.96973	-5.29395		-152.26	-7.53809	-6.05957	-8.30566	3.20313	-5.93848	-7.38965	-5.55371	-7.09277		-153.16	0.676758	-4.93457	-3.28125	-6.83008	-6.5166	-4.66797	-3.98438	-5.39844		-153.06	-2.16406	1.98047	0.451172	1.86719	-0.65137	-3.23145	-1.29785	-2.92578
-151.36	-5.34766	-8.29883	-8.71484	-8.66797	-8.625	-8.42188	-8.2373	-4.59082		-151.26	-6.81152	-5.37012	-7.63477	3.93359	-5.24121	-6.74121	-4.88184	-6.42773		-152.16	1.4502	-4.27148	-2.56055	-6.18164	-5.81348	-3.96875	-3.27344	-4.73047		-152.06	-1.51855	2.60547	1.1416	2.62012	0.068359	-2.56738	-0.5957	-2.15039
-150.36	-4.70313	-7.61914	-8.06445	-8.02734	-7.94531	-7.69141	-7.55762	-3.92383		-150.26	-6.09863	-4.66895	-7.00781	4.69141	-4.51465	-6.11035	-4.19434	-5.74805		-151.16	2.12305	-3.6123	-1.8418	-5.55176	-5.06641	-3.32129	-2.57813	-4.02246		-151.06	-0.85547	3.22754	1.84961	3.44238	0.748047	-1.82324	0.130859	-1.38672
-149.36	-3.97266	-6.93164	-7.33984	-7.3584	-7.27344	-6.99316	-6.875	-3.24023		-149.26	-5.42773	-3.96387	-6.33789	5.40527	-3.80176	-5.4082	-3.47949	-5.04102		-150.16	2.82617	-2.92383	-1.07031	-4.87402	-4.43066	-2.63965	-1.83105	-3.33301		-150.06	-0.22656	3.82129	2.54492	4.14844	1.46973	-1.14844	0.875977	-0.67188
-148.36	-3.25781	-6.29102	-6.61328	-6.6748	-6.64258	-6.36816	-6.19727	-2.53516		-148.26	-4.7373	-3.32715	-5.64063	6.10059	-3.07715	-4.74609	-2.7666	-4.40234		-149.16	3.51074	-2.22852	-0.35352	-4.22754	-3.69531	-1.94434	-1.14453	-2.6084		-149.06	0.486328	4.44238	3.25879	4.8125	2.19434	-0.43359	1.62598	0.071289
-147.36	-2.63867	-5.6709	-6.01172	-6.05566	-6.03125	-5.74316	-5.52734	-1.86328		-147.26	-4.1709	-2.67871	-4.99609	6.77246	-2.3877	-4.14453	-2.1377	-3.77246		-148.16	4.21973	-1.46094	0.365234	-3.59375	-3.00781	-1.30859	-0.47949	-1.93457		-148.06	1.15332	5.07129	3.91895	5.5166	2.90527	0.246094	2.29785	0.789063
-146.36	-2.03809	-5.09082	-5.41406	-5.45215	-5.4082	-5.16895	-4.9375	-1.26465		-146.26	-3.52637	-2.0752	-4.42383	7.41016	-1.74121	-3.56836	-1.50098	-3.16699		-147.16	4.86133	-0.80371	1.02734	-2.9707	-2.34082	-0.64453	0.188477	-1.28418		-147.06	1.7627	5.69043	4.58984	6.22754	3.57422	0.895508	2.96289	1.49219
-145.36	-1.52246	-4.51465	-4.79297	-4.87207	-4.79199	-4.5791	-4.3457	-0.6416		-145.26	-2.90137	-1.39941	-3.79688	8.08594	-1.18066	-2.93555	-0.84082	-2.50293		-146.16	5.53125	-0.2002	1.7334	-2.36133	-1.68457	-0.00781	0.887695	-0.58398		-146.06	2.44043	6.30664	5.23633	6.91699	4.26758	1.59473	3.68066	2.12109
-144.36	-0.90527	-3.86035	-4.22461	-4.20996	-4.19727	-4.00098	-3.76367	-0.05273		-144.26	-2.30176	-0.76856	-3.21484	8.77148	-0.55762	-2.34375	-0.22656	-1.87695		-145.16	6.19727	0.442383	2.29883	-1.7207	-1.00488	0.617188	1.55566	0.054688		-145.06	3.06738	6.94629	5.91406	7.59473	4.95703	2.28027	4.3623	2.70508
-143.36	-0.22461	-3.26563	-3.64648	-3.62207	-3.5918	-3.3418	-3.11328	0.542969		-143.26	-1.73242	-0.13965	-2.60352	9.48535	0.145508	-1.71875	0.392578	-1.30859		-144.16	6.81543	1.05762	2.93945	-1.0752	-0.42188	1.26758	2.2041	0.710938		-144.06	3.70313	7.61328	6.60254	8.37207	5.63672	2.92285	5.04102	3.42188
-142.36	0.435547	-2.64453	-2.98438	-2.96777	-2.9375	-2.7207	-2.46387	1.14355		-142.26	-1.03906	0.527344	-1.95605	10.1748	0.791016	-1.09863	1.04688	-0.62305		-143.16	7.4541	1.67969	3.53223	-0.50781	0.185547	1.91309	2.91309	1.35547		-143.06	4.375	8.28516	7.27344	9.05566	6.31543	3.54883	5.74414	4.07422
-141.36	1.08008	-1.93262	-2.30371	-2.29883	-2.26758	-1.97266	-1.80762	1.80176		-141.26	-0.30957	1.23438	-1.20605	10.9824	1.52344	-0.37207	1.81348	0.100586		-142.16	8.16113	2.3457	4.18652	0.138672	0.894531	2.58887	3.58887	2.03418		-142.06	4.98926	8.89648	7.97656	9.74219	7.04004	4.20703	6.46582	4.75293
-140.36	1.77051	-1.25293	-1.62988	-1.60352	-1.54199	-1.26074	-1.0957	2.51758		-140.26	0.389648	1.94434	-0.46484	11.7168	2.22754	0.339844	2.54395	0.821289		-141.16	8.86133	3.08496	4.95996	0.817383	1.65723	3.30273	4.29492	2.72949		-141.06	5.71191	9.64258	8.6748	10.5098	7.74023	4.9209	7.27051	5.48926
-139.36	2.49512	-0.60645	-0.9541	-0.87695	-0.84863	-0.59082	-0.43555	3.17578		-139.26	1.03711	2.66113	0.210938	12.501	2.98535	1.02539	3.25195	1.49219		-140.16	9.62695	3.80957	5.7041	1.4834	2.38574	4.03125	5.05273	3.53027		-140.06	6.44141	10.4561	9.43652	11.2373	8.4707	5.69824	8.00195	6.20898
-138.36	3.19336	0.053711	-0.27539	-0.2207	-0.20703	0.055664	0.244141	3.8457		-138.26	1.76465	3.37109	0.871094	13.2471	3.64941	1.69922	3.96289	2.26563		-139.16	10.4072	4.54004	6.44141	2.19238	3.01465	4.72168	5.78027	4.24805		-139.06	7.19141	11.1543	10.1299	12.0518	9.22168	6.44238	8.69629	6.97461
-137.36	3.85547	0.702148	0.393555	0.474609	0.458984	0.68457	0.914063	4.50781		-137.26	2.40527	4.06348	1.5	13.9668	4.33496	2.3252	4.6543	2.87402		-138.16	11.0908	5.21094	7.1582	2.8877	3.73535	5.4209	6.50098	4.95508		-138.06	7.90625	11.8691	10.9023	12.8555	9.92676	7.18848	9.43457	7.67676
-136.36	4.48242	1.35059	1.05957	1.12109	1.11719	1.2832	1.56641	5.19922		-136.26	2.99512	4.80566	2.18164	14.7119	4.99707	3.01465	5.33789	3.53516		-137.16	11.8154	5.88281	7.87695	3.62305	4.47949	6.10254	7.20605	5.64648		-137.06	8.62598	12.6025	11.6504	13.5879	10.6299	7.88672	10.167	8.39941
-135.36	5.1123	1.96582	1.65527	1.76758	1.70703	1.91504	2.18945	5.91602		-135.26	3.67285	5.44238	2.80273	15.4619	5.6748	3.64551	5.97461	4.20117		-136.16	12.5049	6.57422	8.5625	4.30469	5.19824	6.75	7.89941	6.34277		-136.06	9.30371	13.3115	12.3428	14.3281	11.3525	8.53711	10.8594	9.11426
-134.36	5.70313	2.64746	2.2998	2.40723	2.29688	2.54395	2.77832	6.50293		-134.26	4.36816	6.14355	3.44727	16.207	6.32129	4.27539	6.66016	4.86816		-135.16	13.2197	7.26563	9.32813	4.96582	5.87207	7.43066	8.56348	7.00781		-135.06	9.96387	14.0264	13.0586	15.0742	12.0459	9.23633	11.6094	9.76855
-133.36	6.53125	3.6709	3.05273	3.18555	3.01563	3.34473	3.47559	7.28223		-133.26	5.12109	6.85547	4.17188	17.1592	7.1084	5.17285	7.47266	5.7041		-134.16	13.9346	7.9707	10.0371	5.68652	6.59863	8.08301	9.24121	7.70801		-134.06	10.6504	14.7119	13.7754	15.7988	12.7598	9.93945	12.2852	10.4717
-132.36	7.82715	2.86621	4.45996	4.33789	5.8252	5.17383	5.40918	8.77051		-132.26	6.05078	6.96973	5.41992	13.71	8.36816	4.90332	6.51367	5.66016		-133.16	15.7373	8.73828	10.833	6.38574	7.29004	9.10352	10.0498	8.51465		-133.06	11.4629	15.7617	14.7783	16.6006	13.7227	11.1846	13.1768	11.2559
-131.36	-2.58887	-0.87305	-1.91016	-2.11035	-2.86328	-2.46875	-2.98926	-3.58301		-131.26	-2.58691	-2.72266	-2.35547	-5.16699	-3.55859	-1.94043	-3.11035	-2.47949		-132.16	8.14453	9.96289	12.2725	7.53516	9.25977	6.49121	10.8037	9.54785		-132.06	10.2373	12.9189	12.668	15.6904	12.3672	7.2002	12.7764	12.9307
-130.36	0.859375	0.787109	0.664063	0.705078	0.480469	0.580078	0.532227	0.587891		-130.26	0.568359	0.55957	0.550781	0.913086	0.665039	0.609375	0.629883	0.509766		-131.16	-2.91992	-4.23926	-5.2793	-3.98242	-3.89746	-2.52148	-5.94922	-4.28027		-131.06	-4.75879	-4.5	-4.24121	-5.95996	-4.7793	-2.91113	-5.48047	-5.54785
-129.36	1.07422	0.871094	0.84375	0.737305	0.711914	0.708984	0.636719	0.837891		-129.26	0.80957	0.729492	0.782227	1.16504	0.826172	0.750977	0.787109	0.674805		-130.16	0.708984	0.709961	0.632813	0.498047	0.509766	0.672852	0.572266	0.466797		-130.06	0.69043	0.643555	0.854492	0.706055	0.647461	0.652344	0.62793	0.353516
-128.36	1.01367	0.884766	0.826172	0.686523	0.725586	0.691406	0.677734	0.855469		-128.26	0.833984	0.793945	0.779297	1.13281	0.822266	0.719727	0.735352	0.729492		-129.16	0.96582	0.922852	0.847656	0.668945	0.700195	0.874023	0.871094	0.772461		-129.06	0.913086	0.952148	1.04004	1.05566	0.929688	0.862305	0.941406	0.865234
-127.36	0.961914	0.899414	0.821289	0.666016	0.74707	0.702148	0.701172	0.833008		-127.26	0.863281	0.797852	0.758789	1.09473	0.816406	0.733398	0.760742	0.736328		-128.16	0.978516	0.890625	0.788086	0.701172	0.658203	0.851563	0.874023	0.790039		-128.06	0.912109	0.992188	1.0918	1.05859	1.01758	0.859375	0.932617	0.875
-126.36	0.96875	0.879883	0.813477	0.648438	0.750977	0.71582	0.704102	0.818359		-126.26	0.881836	0.776367	0.730469	1.0625	0.827148	0.761719	0.804688	0.739258		-127.16	0.945313	0.858398	0.806641	0.730469	0.675781	0.850586	0.868164	0.74707		-127.06	0.907227	0.979492	1.09961	1.02344	1.01465	0.859375	0.914063	0.889648
-125.36	0.97168	0.868164	0.804688	0.648438	0.75293	0.706055	0.68457	0.820313		-125.26	0.849609	0.761719	0.710938	1.0498	0.833984	0.767578	0.8125	0.743164		-126.16	0.954102	0.861328	0.842773	0.726563	0.664063	0.849609	0.829102	0.751953		-126.06	0.873047	0.942383	1.10742	0.991211	0.982422	0.824219	0.868164	0.893555
-124.36	0.979492	0.866211	0.78125	0.649414	0.749023	0.699219	0.672852	0.834961		-124.26	0.818359	0.748047	0.707031	1.05664	0.820313	0.771484	0.795898	0.731445		-125.16	0.938477	0.873047	0.849609	0.722656	0.664063	0.844727	0.816406	0.777344		-125.06	0.856445	0.907227	1.09668	0.980469	0.954102	0.808594	0.835938	0.867188
-123.36	0.977539	0.839844	0.775391	0.645508	0.758789	0.6875	0.670898	0.823242		-123.26	0.806641	0.740234	0.716797	1.04297	0.824219	0.787109	0.768555	0.732422		-124.16	0.911133	0.883789	0.844727	0.716797	0.657227	0.848633	0.796875	0.796875		-124.06	0.879883	0.916992	1.0625	0.985352	0.921875	0.795898	0.802734	0.859375
-122.36	0.96582	0.826172	0.771484	0.635742	0.77832	0.679688	0.658203	0.813477		-122.26	0.792969	0.751953	0.711914	1.02441	0.80957	0.791016	0.736328	0.710938		-123.16	0.887695	0.864258	0.84082	0.688477	0.65918	0.829102	0.794922	0.821289		-123.06	0.898438	0.933594	1.04004	0.964844	0.882813	0.78418	0.780273	0.853516
-121.36	0.962891	0.8125	0.775391	0.633789	0.783203	0.6875	0.65625	0.823242		-121.26	0.765625	0.749023	0.706055	1.01074	0.791992	0.8125	0.71875	0.6875		-122.16	0.886719	0.864258	0.817383	0.680664	0.674805	0.802734	0.797852	0.81543		-122.06	0.884766	0.946289	1.0166	0.955078	0.867188	0.780273	0.776367	0.832031
-120.36	0.970703	0.802734	0.763672	0.641602	0.783203	0.714844	0.666016	0.856445		-120.26	0.769531	0.745117	0.71582	0.99707	0.782227	0.827148	0.701172	0.660156		-121.16	0.880859	0.845703	0.81543	0.676758	0.694336	0.791016	0.785156	0.810547		-121.06	0.878906	0.936523	0.995117	0.935547	0.84375	0.762695	0.758789	0.828125
-119.36	0.974609	0.820313	0.783203	0.645508	0.798828	0.75	0.681641	0.893555		-119.26	0.765625	0.754883	0.727539	0.992188	0.788086	0.84668	0.689453	0.645508		-120.16	0.902344	0.833984	0.806641	0.676758	0.717773	0.775391	0.77832	0.794922		-120.06	0.855469	0.90625	0.987305	0.916016	0.829102	0.753906	0.760742	0.803711
-118.36	0.970703	0.811523	0.791992	0.640625	0.786133	0.75293	0.686523	0.916016		-118.26	0.74707	0.760742	0.716797	0.973633	0.755859	0.811523	0.670898	0.616211		-119.16	0.927734	0.826172	0.808594	0.670898	0.760742	0.751953	0.799805	0.791016		-119.06	0.831055	0.859375	0.970703	0.90332	0.829102	0.746094	0.78418	0.799805
-117.36	0.920898	0.743164	0.723633	0.583984	0.723633	0.68457	0.630859	0.842773		-117.26	0.674805	0.707031	0.632813	0.896484	0.68457	0.68457	0.599609	0.530273		-118.16	0.925781	0.805664	0.813477	0.664063	0.762695	0.719727	0.787109	0.772461		-118.06	0.817383	0.819336	0.946289	0.887695	0.830078	0.71582	0.774414	0.763672
-116.36	0.779297	0.608398	0.576172	0.478516	0.601563	0.551758	0.482422	0.693359		-116.26	0.547852	0.571289	0.513672	0.779297	0.59668	0.512695	0.498047	0.429688		-117.16	0.833008	0.731445	0.729492	0.597656	0.672852	0.669922	0.725586	0.706055		-117.06	0.745117	0.730469	0.849609	0.811523	0.758789	0.646484	0.699219	0.683594
-115.36	0.658203	0.503906	0.462891	0.359375	0.475586	0.439453	0.354492	0.566406		-115.26	0.458984	0.459961	0.400391	0.68457	0.514648	0.422852	0.414063	0.355469		-116.16	0.68457	0.624023	0.59082	0.47168	0.507813	0.583984	0.655273	0.566406		-116.06	0.621094	0.625	0.706055	0.71582	0.668945	0.564453	0.573242	0.550781
-114.36	0.582031	0.448242	0.40332	0.275391	0.420898	0.368164	0.286133	0.503906		-114.26	0.40332	0.405273	0.336914	0.628906	0.451172	0.371094	0.348633	0.310547		-115.16	0.550781	0.519531	0.509766	0.360352	0.37207	0.490234	0.581055	0.451172		-115.06	0.504883	0.539063	0.603516	0.606445	0.571289	0.492188	0.462891	0.446289
-113.36	0.535156	0.396484	0.348633	0.236328	0.385742	0.332031	0.239258	0.474609		-113.26	0.373047	0.379883	0.319336	0.554688	0.412109	0.342773	0.286133	0.271484		-114.16	0.521484	0.462891	0.484375	0.294922	0.295898	0.420898	0.529297	0.412109		-114.06	0.458008	0.484375	0.548828	0.53125	0.503906	0.449219	0.410156	0.399414
-112.36	0.499023	0.412109	0.352539	0.219727	0.367188	0.316406	0.195313	0.478516		-112.26	0.380859	0.402344	0.318359	0.523438	0.368164	0.341797	0.262695	0.257813		-113.16	0.498047	0.431641	0.460938	0.272461	0.238281	0.361328	0.473633	0.371094		-113.06	0.422852	0.445313	0.515625	0.473633	0.452148	0.421875	0.359375	0.370117
-111.36	0.757813	0.71875	0.662109	0.541016	0.595703	0.541992	0.420898	0.751953		-111.26	0.652344	0.664063	0.550781	0.826172	0.65918	0.567383	0.53125	0.499023		-112.16	0.462891	0.414063	0.449219	0.310547	0.230469	0.367188	0.43457	0.37207		-112.06	0.426758	0.426758	0.506836	0.422852	0.443359	0.442383	0.356445	0.348633
-110.36	0.771484	0.557617	0.595703	0.408203	0.584961	0.503906	0.40332	0.691406		-110.26	0.554688	0.572266	0.524414	0.727539	0.524414	0.425781	0.458008	0.469727		-111.16	0.702148	0.677734	0.754883	0.558594	0.527344	0.636719	0.708984	0.650391		-111.06	0.734375	0.71582	0.777344	0.745117	0.719727	0.754883	0.647461	0.560547
-109.36	0.241211	0.041016	0.087891	-0.02441	0.131836	0.025391	-0.00586	0.219727		-109.26	0.12793	0.071289	0.15625	0.24707	0.113281	0.074219	0.05957	0.049805		-110.16	0.615234	0.641602	0.726563	0.418945	0.547852	0.498047	0.667969	0.498047		-110.06	0.591797	0.65918	0.648438	0.646484	0.62793	0.624023	0.540039	0.572266
-108.36	-0.11328	-0.21387	-0.19727	-0.21387	-0.14551	-0.21875	-0.25684	-0.08691		-108.26	-0.12012	-0.24121	-0.14453	-0.01855	-0.12305	-0.21875	-0.18848	-0.18848		-109.16	0.257813	0.197266	0.229492	-0.02637	0.126953	0.083008	0.235352	0.013672		-109.06	0.12207	0.245117	0.186523	0.208984	0.186523	0.148438	0.051758	0.208984
-107.36	-0.36133	-0.30078	-0.28418	-0.26367	-0.30566	-0.40918	-0.39941	-0.28613		-107.26	-0.28223	-0.40625	-0.37402	-0.13867	-0.30371	-0.32031	-0.46484	-0.31543		-108.16	-0.02246	-0.06934	-0.04395	-0.20898	-0.11621	-0.15723	-0.06543	-0.19141		-108.06	-0.10449	0.019531	-0.04395	0.017578	-0.10059	-0.10352	-0.13281	-0.11133
-106.36	0.125977	0.203125	0.139648	0.235352	0.139648	0.02832	0.03418	0.134766		-106.26	0.140625	0.038086	0.077148	0.34082	0.119141	0.141602	-0.03125	0.102539		-107.16	-0.16699	-0.26758	-0.21387	-0.30078	-0.33398	-0.21094	-0.27344	-0.24805		-107.06	-0.24121	-0.14258	-0.19727	-0.07813	-0.22461	-0.19531	-0.37598	-0.3418
-105.36	0.827148	0.882813	0.740234	0.824219	0.679688	0.625	0.629883	0.730469		-105.26	0.742188	0.672852	0.694336	0.970703	0.765625	0.833008	0.550781	0.665039		-106.16	0.279297	0.116211	0.143555	0.161133	-0.0166	0.288086	0.231445	0.197266		-106.06	0.18457	0.303711	0.209961	0.261719	0.254883	0.227539	0.027344	0.125
-104.36	1.67578	1.37988	1.29297	1.10449	1.2793	1.16602	1.15137	1.2373		-104.26	1.22656	1.19629	1.2959	1.40625	1.24316	1.27832	1.11816	1.22852		-105.16	0.904297	0.730469	0.74707	0.775391	0.611328	0.917969	0.941406	0.732422		-105.06	0.879883	0.831055	0.870117	0.78125	0.875977	0.880859	0.589844	0.767578
-103.36	1.34082	1.04004	0.97168	0.785156	0.979492	0.875	0.902344	0.984375		-103.26	0.960938	0.944336	0.993164	1.12109	0.996094	0.967773	0.880859	0.939453		-104.16	1.30859	1.27734	1.25293	1.28418	1.25488	1.25781	1.27246	1.27246		-104.06	1.26855	1.33105	1.42578	1.35547	1.34668	1.33984	1.35938	1.28125
-102.36	0.954102	0.735352	0.696289	0.529297	0.668945	0.587891	0.582031	0.726563		-102.26	0.701172	0.680664	0.692383	0.847656	0.720703	0.694336	0.638672	0.6875		-103.16	1.08594	1.06836	1.03125	1	1.01563	0.966797	1.14063	0.990234		-103.06	0.967773	1.08105	1.14941	1.13477	1.08887	1.04492	1.13672	1.08887
-101.36	0.641602	0.503906	0.489258	0.342773	0.431641	0.367188	0.350586	0.507813		-101.26	0.512695	0.493164	0.509766	0.647461	0.504883	0.473633	0.435547	0.5		-102.16	0.87207	0.774414	0.763672	0.711914	0.720703	0.726563	0.832031	0.707031		-102.06	0.735352	0.857422	0.888672	0.881836	0.80957	0.750977	0.859375	0.848633
-100.36	0.5	0.455078	0.407227	0.30957	0.357422	0.302734	0.302734	0.455078		-100.26	0.4375	0.420898	0.425781	0.651367	0.422852	0.375	0.332031	0.40918		-101.16	0.686523	0.541016	0.556641	0.50293	0.501953	0.539063	0.586914	0.476563		-101.06	0.543945	0.673828	0.694336	0.693359	0.584961	0.522461	0.612305	0.62793
-99.36	0.55957	0.469727	0.428711	0.345703	0.416992	0.333008	0.374023	0.508789		-99.26	0.458008	0.428711	0.433594	0.749023	0.511719	0.398438	0.384766	0.399414		-100.16	0.586914	0.464844	0.474609	0.415039	0.423828	0.476563	0.515625	0.458008		-100.06	0.467773	0.582031	0.581055	0.646484	0.523438	0.430664	0.474609	0.490234
-98.36	0.198242	-0.00391	0.12793	-0.07324	0.232422	-0.00586	0.040039	0.12207		-98.26	0.047852	0.107422	0.084961	0.268555	0.102539	-0.00977	0.097656	0.020508		-99.16	0.616211	0.516602	0.510742	0.423828	0.455078	0.522461	0.575195	0.527344		-99.06	0.53418	0.666992	0.62207	0.637695	0.626953	0.507813	0.520508	0.480469
-97.36	-0.71973	-0.64453	-0.68457	-0.67871	-0.66016	-0.66113	-0.69531	-0.58398		-97.26	-0.63184	-0.67383	-0.65137	-0.46094	-0.60254	-0.72949	-0.69629	-0.66797		-98.16	0.150391	0.224609	0.09082	0.030273	0.204102	-0.01855	0.210938	0.087891		-98.06	0.00488	0.224609	0.324219	0.254883	0.178711	0.125	0.250977	0.151367
-96.36	-0.80859	-0.75879	-0.79883	-0.79297	-0.79004	-0.81543	-0.79492	-0.66895		-96.26	-0.74902	-0.76172	-0.7334	-0.62207	-0.76074	-0.86426	-0.82617	-0.77441		-97.16	-0.56055	-0.54297	-0.69434	-0.68945	-0.63379	-0.64453	-0.53809	-0.60938		-97.06	-0.66309	-0.5957	-0.4541	-0.4834	-0.54297	-0.56055	-0.58398	-0.61816
-95.36	-0.84277	-0.83008	-0.85645	-0.87402	-0.86328	-0.88965	-0.85156	-0.74414		-95.26	-0.80176	-0.80957	-0.78711	-0.67969	-0.83594	-0.86914	-0.88379	-0.78418		-96.16	-0.71289	-0.66504	-0.81445	-0.80273	-0.82227	-0.74609	-0.70606	-0.74707		-96.06	-0.77148	-0.70801	-0.62891	-0.6416	-0.69629	-0.68457	-0.73438	-0.74512
-94.36	-0.77344	-0.82617	-0.80176	-0.86523	-0.78223	-0.82422	-0.77832	-0.68457		-94.26	-0.74609	-0.78418	-0.75098	-0.66797	-0.81738	-0.78516	-0.79883	-0.75391		-95.16	-0.79785	-0.72852	-0.87695	-0.83789	-0.91602	-0.7666	-0.80957	-0.81348		-95.06	-0.80859	-0.73731	-0.69238	-0.71582	-0.78809	-0.75293	-0.83398	-0.79297
-93.36	-0.6416	-0.64063	-0.64356	-0.66016	-0.66016	-0.5791	-0.59473	-0.4834		-93.26	-0.55273	-0.6377	-0.60547	-0.47363	-0.59766	-0.58301	-0.60449	-0.5791		-94.16	-0.74902	-0.68652	-0.81934	-0.79004	-0.9082	-0.7334	-0.7666	-0.76465		-94.06	-0.75098	-0.68945	-0.62207	-0.66797	-0.77051	-0.69824	-0.78516	-0.75098
-92.36	-0.38965	-0.3584	-0.4082	-0.37109	-0.34766	-0.24805	-0.30762	-0.22852		-92.26	-0.25391	-0.30469	-0.26563	-0.15137	-0.25488	-0.30273	-0.30273	-0.31543		-93.16	-0.50781	-0.52051	-0.62988	-0.61914	-0.69434	-0.48633	-0.56738	-0.57422		-93.06	-0.55273	-0.52051	-0.4502	-0.52539	-0.57129	-0.52539	-0.65918	-0.5957
-91.36	-0.33789	-0.35352	-0.31836	-0.29785	-0.18359	-0.19238	-0.26367	-0.19434		-91.26	-0.18457	-0.17773	-0.20996	-0.1084	-0.18359	-0.25488	-0.18457	-0.25488		-92.16	-0.21973	-0.24512	-0.36035	-0.37012	-0.31055	-0.14258	-0.24805	-0.29395		-92.06	-0.27246	-0.24121	-0.14648	-0.25391	-0.27539	-0.23438	-0.39844	-0.2959
-90.36	-0.06348	-0.03223	0.023438	0.137695	0.099609	0.024414	0.036133	0.081055		-90.26	0.185547	0.107422	0.040039	0.227539	0.104492	0.124023	0.083008	-0.0498		-91.16	-0.15527	-0.15723	-0.27148	-0.33106	-0.18848	-0.06543	-0.16797	-0.23047		-91.06	-0.23242	-0.11426	-0.04883	-0.14551	-0.23242	-0.17578	-0.30664	-0.2041
-89.36	0.47168	0.385742	0.381836	0.486328	0.369141	0.299805	0.37793	0.382813		-89.26	0.495117	0.475586	0.40918	0.567383	0.40918	0.513672	0.300781	0.388672		-90.16	0.095703	0.116211	0.02832	-0.0166	-0.00586	0.238281	0.042969	0.09375		-90.06	0.069336	0.210938	0.289063	0.15332	0.133789	0.109375	-0.00684	0.126953
-88.36	0.878906	0.657227	0.705078	0.661133	0.640625	0.551758	0.579102	0.646484		-88.26	0.588867	0.730469	0.678711	0.801758	0.65332	0.65918	0.613281	0.650391		-89.16	0.427734	0.453125	0.412109	0.308594	0.339844	0.53125	0.4375	0.443359		-89.06	0.555664	0.586914	0.62207	0.479492	0.525391	0.441406	0.291016	0.496094
-87.36	1.03125	0.634766	0.845703	0.549805	0.788086	0.521484	0.666992	0.568359		-87.26	0.647461	0.694336	0.725586	0.697266	0.661133	0.606445	0.743164	0.686523		-88.16	0.619141	0.643555	0.53418	0.453125	0.660156	0.725586	0.707031	0.635742		-88.06	0.605469	0.760742	0.838867	0.641602	0.646484	0.727539	0.607422	0.712891
-86.36	0.269531	-0.05664	0.234375	-0.11035	0.225586	-0.00684	0.092773	0.00781		-86.26	0.12207	0.152344	0.094727	0.141602	0.045898	-0.03223	0.173828	0.099609		-87.16	0.65332	0.731445	0.621094	0.555664	0.629883	0.585938	0.658203	0.587891		-87.06	0.555664	0.84082	0.802734	0.682617	0.666992	0.632813	0.813477	0.697266
-85.36	-0.85547	-0.94922	-0.76856	-0.88477	-0.76465	-0.78906	-0.85547	-0.73242		-85.26	-0.7627	-0.65234	-0.84668	-0.66895	-0.72461	-0.86523	-0.7627	-0.83887		-86.16	0.097656	0.21582	0.070313	0.046875	0.076172	-0.09277	0.071289	-0.01953		-86.06	-0.21973	0.242188	0.208008	0.120117	0.061523	-0.02148	0.163086	0.165039
-84.36	-1.05957	-1.125	-1.04102	-1.01758	-0.99512	-1.03711	-1.12402	-0.94922		-84.26	-1.00781	-0.9668	-1.1123	-0.95898	-0.94043	-1.03516	-1.05957	-1.07422		-85.16	-0.76074	-0.73047	-0.73828	-0.90234	-0.8457	-0.56738	-0.71973	-0.81543		-85.06	-0.83887	-0.71094	-0.74512	-0.76563	-0.77441	-0.74805	-0.75586	-0.74121
-83.36	-0.30859	-0.29688	-0.28613	-0.19141	-0.27051	-0.25781	-0.31055	-0.12402		-83.26	-0.17969	-0.14551	-0.26856	-0.11133	-0.15039	-0.20508	-0.24902	-0.19238		-84.16	-1.02344	-1.00391	-1.07617	-1.10156	-1.05273	-0.74902	-0.96777	-0.94727		-84.06	-0.84668	-0.97656	-0.93262	-1.01855	-0.98535	-0.88672	-1.03418	-1.01172
-82.36	0.394531	0.386719	0.342773	0.366211	0.394531	0.338867	0.405273	0.447266		-82.26	0.450195	0.460938	0.391602	0.524414	0.425781	0.392578	0.40918	0.446289		-83.16	-0.19531	-0.14453	-0.21777	-0.27051	-0.36523	-0.04395	-0.125	-0.0918		-83.06	-0.01563	-0.16504	-0.07227	-0.14648	-0.15332	-0.11231	-0.36719	-0.22168
-81.36	0.586914	0.488281	0.442383	0.43457	0.541016	0.404297	0.472656	0.506836		-81.26	0.509766	0.509766	0.461914	0.539063	0.494141	0.478516	0.420898	0.466797		-82.16	0.384766	0.50293	0.385742	0.325195	0.308594	0.466797	0.488281	0.467773		-82.06	0.488281	0.443359	0.512695	0.446289	0.426758	0.445313	0.291992	0.402344
-80.36	0.630859	0.530273	0.458008	0.474609	0.564453	0.446289	0.487305	0.542969		-80.26	0.538086	0.529297	0.478516	0.563477	0.552734	0.525391	0.418945	0.50293		-81.16	0.460938	0.521484	0.460938	0.392578	0.464844	0.521484	0.518555	0.490234		-81.06	0.500977	0.545898	0.575195	0.480469	0.484375	0.529297	0.43457	0.455078
-79.36	0.589844	0.452148	0.443359	0.40918	0.538086	0.422852	0.448242	0.507813		-79.26	0.493164	0.495117	0.425781	0.553711	0.530273	0.514648	0.416992	0.503906		-80.16	0.503906	0.527344	0.523438	0.446289	0.46875	0.553711	0.533203	0.500977		-80.06	0.521484	0.599609	0.616211	0.521484	0.529297	0.525391	0.485352	0.524414
-78.36	0.476563	0.398438	0.394531	0.361328	0.477539	0.366211	0.439453	0.438477		-78.26	0.448242	0.462891	0.386719	0.541016	0.518555	0.480469	0.421875	0.487305		-79.16	0.470703	0.506836	0.483398	0.442383	0.444336	0.509766	0.538086	0.436523		-79.06	0.4375	0.557617	0.546875	0.532227	0.501953	0.457031	0.453125	0.494141
-77.36	0.359375	0.374023	0.352539	0.314453	0.438477	0.306641	0.420898	0.383789		-77.26	0.414063	0.411133	0.364258	0.530273	0.470703	0.441406	0.412109	0.484375		-78.16	0.444336	0.433594	0.420898	0.432617	0.371094	0.458984	0.526367	0.394531		-78.06	0.37793	0.506836	0.487305	0.543945	0.452148	0.425781	0.411133	0.460938
-76.36	0.335938	0.345703	0.320313	0.310547	0.438477	0.265625	0.37793	0.416016		-76.26	0.398438	0.410156	0.357422	0.46875	0.444336	0.400391	0.40625	0.421875		-77.16	0.408203	0.371094	0.381836	0.401367	0.291016	0.433594	0.516602	0.375977		-77.06	0.368164	0.461914	0.454102	0.520508	0.414063	0.410156	0.364258	0.414063
-75.36	0.279297	0.310547	0.283203	0.258789	0.424805	0.207031	0.328125	0.417969		-75.26	0.385742	0.373047	0.352539	0.422852	0.429688	0.361328	0.357422	0.385742		-76.16	0.383789	0.324219	0.379883	0.354492	0.269531	0.446289	0.459961	0.365234		-76.06	0.380859	0.4375	0.426758	0.46875	0.391602	0.411133	0.339844	0.394531
-74.36	0.245117	0.293945	0.304688	0.258789	0.390625	0.180664	0.285156	0.429688		-74.26	0.385742	0.276367	0.311523	0.37207	0.423828	0.349609	0.279297	0.374023		-75.16	0.349609	0.271484	0.361328	0.314453	0.24707	0.378906	0.429688	0.349609		-75.06	0.384766	0.407227	0.400391	0.421875	0.380859	0.365234	0.351563	0.384766
-73.36	0.268555	0.316406	0.333008	0.305664	0.349609	0.225586	0.289063	0.386719		-73.26	0.364258	0.370117	0.310547	0.375	0.416016	0.374023	0.270508	0.363281		-74.16	0.311523	0.245117	0.352539	0.253906	0.227539	0.356445	0.412109	0.34082		-74.06	0.407227	0.369141	0.37207	0.368164	0.363281	0.362305	0.243164	0.365234
-72.36	0.325195	0.210938	0.321289	0.040039	0.484375	0.136719	0.332031	0.335938		-72.26	0.344727	0.359375	0.511719	0.275391	0.274414	0.231445	0.25293	0.175781		-73.16	0.353516	0.251953	0.342773	0.292969	0.222656	0.439453	0.427734	0.325195		-73.06	0.420898	0.34668	0.415039	0.40625	0.336914	0.373047	0.195313	0.376953
-71.36	-0.05664	0.15625	-0.03906	0.042969	-0.02832	0.055664	0.00781	0.053711		-71.26	0.15625	0.083984	-0.01953	0.158203	0.09082	0.076172	-0.07715	0.073242		-72.16	0.27832	0.333984	0.112305	0.255859	0.297852	0.198242	0.293945	0.395508		-72.06	0.154297	0.348633	0.265625	0.31543	0.22168	0.277344	0.307617	0.472656
-70.36	0.238281	0.292969	0.234375	0.246094	0.273438	0.249023	0.242188	0.292969		-70.26	0.387695	0.319336	0.217773	0.272461	0.327148	0.239258	0.21582	0.296875		-71.16	0.100586	-0.16504	0.037109	0.032227	-0.03516	0.267578	0.169922	0.00684		-71.06	0.231445	0.060547	0.112305	0.203125	0.116211	0.182617	-0.11816	-0.06543
-69.36	0.274414	0.338867	0.277344	0.277344	0.339844	0.239258	0.255859	0.318359		-69.26	0.413086	0.355469	0.303711	0.269531	0.358398	0.259766	0.243164	0.333984		-70.16	0.30957	0.287109	0.290039	0.230469	0.283203	0.446289	0.373047	0.28418		-70.06	0.358398	0.337891	0.317383	0.363281	0.34375	0.360352	0.180664	0.267578
-68.36	0.211914	0.313477	0.246094	0.255859	0.305664	0.209961	0.236328	0.325195		-68.26	0.357422	0.318359	0.282227	0.261719	0.330078	0.262695	0.212891	0.332031		-69.16	0.324219	0.347656	0.311523	0.224609	0.318359	0.44043	0.34082	0.355469		-69.06	0.332031	0.375977	0.330078	0.380859	0.378906	0.374023	0.259766	0.302734
-67.36	0.192383	0.292969	0.244141	0.240234	0.283203	0.18457	0.216797	0.310547		-67.26	0.344727	0.305664	0.265625	0.230469	0.302734	0.253906	0.191406	0.323242		-68.16	0.305664	0.271484	0.293945	0.209961	0.267578	0.40625	0.290039	0.347656		-68.06	0.307617	0.351563	0.320313	0.350586	0.336914	0.366211	0.25	0.268555
-66.36	0.179688	0.287109	0.246094	0.217773	0.259766	0.150391	0.225586	0.296875		-66.26	0.331055	0.294922	0.241211	0.24707	0.288086	0.268555	0.162109	0.320313		-67.16	0.287109	0.236328	0.28125	0.203125	0.237305	0.349609	0.245117	0.304688		-67.06	0.279297	0.339844	0.338867	0.34668	0.287109	0.347656	0.232422	0.249023
-65.36	0.166992	0.257813	0.22168	0.12793	0.226563	0.119141	0.160156	0.298828		-65.26	0.291016	0.258789	0.223633	0.186523	0.236328	0.220703	0.124023	0.283203		-66.16	0.294922	0.213867	0.288086	0.208984	0.212891	0.317383	0.246094	0.291016		-66.06	0.273438	0.356445	0.339844	0.34668	0.264648	0.347656	0.228516	0.250977
-64.36	0.145508	0.280273	0.28418	0.243164	0.283203	0.327148	0.333008	0.447266		-64.26	0.326172	0.260742	0.253906	0.25293	0.330078	0.319336	0.289063	0.384766		-65.16	0.275391	0.193359	0.235352	0.175781	0.19043	0.291016	0.198242	0.274414		-65.06	0.235352	0.336914	0.337891	0.268555	0.209961	0.368164	0.196289	0.200195
-63.36	0.318359	0.357422	0.433594	0.398438	0.455078	0.44043	0.470703	0.5		-63.26	0.538086	0.40332	0.361328	0.425781	0.470703	0.418945	0.386719	0.444336		-64.16	0.282227	0.171875	0.257813	0.25	0.217773	0.422852	0.322266	0.400391		-64.06	0.265625	0.37207	0.361328	0.350586	0.307617	0.419922	0.294922	0.319336
-62.36	0.397461	0.387695	0.44043	0.384766	0.464844	0.422852	0.430664	0.489258		-62.26	0.605469	0.464844	0.408203	0.423828	0.469727	0.451172	0.382813	0.486328		-63.16	0.427734	0.356445	0.379883	0.381836	0.305664	0.508789	0.40918	0.486328		-63.06	0.380859	0.519531	0.4375	0.478516	0.432617	0.469727	0.429688	0.431641
-61.36	0.392578	0.417969	0.433594	0.360352	0.472656	0.408203	0.43457	0.473633		-61.26	0.589844	0.49707	0.427734	0.417969	0.503906	0.474609	0.400391	0.505859		-62.16	0.496094	0.457031	0.395508	0.376953	0.318359	0.492188	0.452148	0.478516		-62.06	0.399414	0.569336	0.464844	0.472656	0.453125	0.509766	0.379883	0.401367
-60.36	0.408203	0.435547	0.476563	0.365234	0.481445	0.407227	0.444336	0.482422		-60.26	0.59668	0.501953	0.416016	0.438477	0.512695	0.508789	0.426758	0.526367		-61.16	0.494141	0.511719	0.436523	0.375	0.368164	0.501953	0.475586	0.485352		-61.06	0.407227	0.548828	0.489258	0.484375	0.472656	0.526367	0.387695	0.416016
-59.36	0.418945	0.478516	0.510742	0.391602	0.484375	0.447266	0.452148	0.5		-59.26	0.598633	0.53125	0.448242	0.462891	0.561523	0.549805	0.445313	0.544922		-60.16	0.503906	0.536133	0.46875	0.385742	0.398438	0.507813	0.495117	0.495117		-60.06	0.425781	0.537109	0.49707	0.482422	0.501953	0.541016	0.404297	0.424805
-58.36	0.464844	0.501953	0.548828	0.404297	0.505859	0.490234	0.481445	0.519531		-58.26	0.575195	0.571289	0.449219	0.475586	0.583008	0.59082	0.467773	0.583984		-59.16	0.520508	0.555664	0.488281	0.416016	0.430664	0.536133	0.549805	0.550781		-59.06	0.450195	0.538086	0.518555	0.530273	0.538086	0.572266	0.457031	0.467773
-57.36	0.484375	0.514648	0.554688	0.467773	0.526367	0.511719	0.495117	0.541016		-57.26	0.580078	0.579102	0.486328	0.509766	0.605469	0.592773	0.479492	0.606445		-58.16	0.547852	0.594727	0.513672	0.439453	0.46875	0.551758	0.564453	0.585938		-58.06	0.482422	0.554688	0.554688	0.553711	0.549805	0.602539	0.511719	0.491211
-56.36	0.524414	0.517578	0.551758	0.496094	0.540039	0.498047	0.50293	0.555664		-56.26	0.579102	0.582031	0.490234	0.527344	0.606445	0.594727	0.46875	0.620117		-57.16	0.5625	0.600586	0.52832	0.477539	0.472656	0.566406	0.592773	0.615234		-57.06	0.530273	0.570313	0.603516	0.570313	0.588867	0.605469	0.544922	0.52832
-55.36	0.526367	0.519531	0.538086	0.499023	0.549805	0.491211	0.496094	0.558594		-55.26	0.5625	0.586914	0.488281	0.52832	0.598633	0.578125	0.460938	0.621094		-56.16	0.574219	0.618164	0.52832	0.498047	0.481445	0.560547	0.587891	0.625		-56.06	0.553711	0.575195	0.608398	0.576172	0.577148	0.614258	0.539063	0.540039
-54.36	0.527344	0.501953	0.525391	0.49707	0.568359	0.480469	0.498047	0.566406		-54.26	0.5625	0.586914	0.491211	0.522461	0.580078	0.577148	0.451172	0.632813		-55.16	0.567383	0.621094	0.53125	0.519531	0.494141	0.572266	0.588867	0.638672		-55.06	0.5625	0.551758	0.599609	0.56543	0.56543	0.617188	0.539063	0.520508
-53.36	0.510742	0.500977	0.507813	0.5	0.582031	0.450195	0.498047	0.571289		-53.26	0.552734	0.558594	0.5	0.512695	0.560547	0.568359	0.46875	0.616211		-54.16	0.557617	0.604492	0.50293	0.517578	0.494141	0.581055	0.570313	0.640625		-54.06	0.563477	0.550781	0.619141	0.56543	0.557617	0.62207	0.522461	0.523438
-52.36	0.512695	0.480469	0.505859	0.472656	0.583984	0.458984	0.488281	0.570313		-52.26	0.558594	0.557617	0.482422	0.511719	0.541016	0.567383	0.479492	0.59668		-53.16	0.564453	0.584961	0.501953	0.520508	0.487305	0.599609	0.561523	0.650391		-53.06	0.56543	0.557617	0.621094	0.550781	0.545898	0.611328	0.519531	0.520508
-51.36	0.513672	0.469727	0.506836	0.470703	0.583008	0.442383	0.469727	0.542969		-51.26	0.543945	0.546875	0.493164	0.529297	0.52832	0.555664	0.490234	0.577148		-52.16	0.555664	0.56543	0.500977	0.537109	0.486328	0.618164	0.55957	0.650391		-52.06	0.56543	0.567383	0.601563	0.533203	0.545898	0.59375	0.50293	0.521484
-50.36	0.50293	0.46875	0.500977	0.441406	0.584961	0.442383	0.459961	0.514648		-50.26	0.514648	0.546875	0.491211	0.524414	0.521484	0.557617	0.508789	0.5625		-51.16	0.555664	0.545898	0.493164	0.521484	0.475586	0.632813	0.569336	0.645508		-51.06	0.567383	0.580078	0.589844	0.518555	0.529297	0.563477	0.483398	0.511719
-49.36	0.483398	0.444336	0.50293	0.424805	0.567383	0.422852	0.44043	0.503906		-49.26	0.513672	0.522461	0.484375	0.541016	0.501953	0.539063	0.50293	0.552734		-50.16	0.541016	0.526367	0.473633	0.503906	0.472656	0.611328	0.581055	0.626953		-50.06	0.529297	0.580078	0.592773	0.507813	0.519531	0.541992	0.492188	0.5
-48.36	0.463867	0.431641	0.491211	0.402344	0.545898	0.40332	0.418945	0.481445		-48.26	0.504883	0.5	0.464844	0.550781	0.487305	0.543945	0.492188	0.543945		-49.16	0.538086	0.513672	0.47168	0.464844	0.463867	0.578125	0.571289	0.587891		-49.06	0.493164	0.583008	0.580078	0.49707	0.510742	0.522461	0.482422	0.500977
-47.36	0.451172	0.417969	0.482422	0.380859	0.533203	0.40332	0.417969	0.469727		-47.26	0.494141	0.508789	0.435547	0.569336	0.487305	0.537109	0.473633	0.542969		-48.16	0.511719	0.521484	0.47168	0.433594	0.436523	0.546875	0.570313	0.555664		-48.06	0.470703	0.56543	0.572266	0.5	0.498047	0.509766	0.488281	0.492188
-46.36	0.441406	0.410156	0.466797	0.363281	0.512695	0.390625	0.40918	0.480469		-46.26	0.475586	0.492188	0.431641	0.567383	0.477539	0.518555	0.463867	0.533203		-47.16	0.482422	0.523438	0.452148	0.397461	0.424805	0.506836	0.552734	0.541992		-47.06	0.46582	0.536133	0.5625	0.489258	0.478516	0.490234	0.47168	0.493164
-45.36	0.422852	0.411133	0.467773	0.342773	0.494141	0.390625	0.398438	0.478516		-45.26	0.462891	0.49707	0.420898	0.568359	0.458984	0.507813	0.447266	0.524414		-46.16	0.480469	0.511719	0.442383	0.367188	0.425781	0.476563	0.535156	0.524414		-46.06	0.449219	0.522461	0.551758	0.46875	0.458984	0.469727	0.470703	0.472656
-44.36	0.410156	0.410156	0.466797	0.329102	0.480469	0.396484	0.379883	0.476563		-44.26	0.461914	0.513672	0.411133	0.558594	0.441406	0.5	0.424805	0.518555		-45.16	0.470703	0.513672	0.431641	0.335938	0.407227	0.462891	0.513672	0.530273		-45.06	0.438477	0.495117	0.517578	0.466797	0.458008	0.46875	0.46875	0.47168
-43.36	0.402344	0.400391	0.466797	0.329102	0.472656	0.40625	0.388672	0.466797		-43.26	0.462891	0.540039	0.404297	0.548828	0.438477	0.487305	0.413086	0.503906		-44.16	0.469727	0.485352	0.441406	0.314453	0.395508	0.472656	0.494141	0.53125		-44.06	0.436523	0.482422	0.492188	0.460938	0.4375	0.46875	0.459961	0.473633
-42.36	0.40918	0.400391	0.466797	0.336914	0.460938	0.398438	0.379883	0.474609		-42.26	0.461914	0.537109	0.40332	0.541016	0.429688	0.478516	0.394531	0.493164		-43.16	0.464844	0.482422	0.431641	0.324219	0.404297	0.46582	0.482422	0.53125		-43.06	0.453125	0.463867	0.485352	0.469727	0.436523	0.457031	0.44043	0.472656
-41.36	0.410156	0.399414	0.466797	0.34668	0.46582	0.408203	0.378906	0.478516		-41.26	0.460938	0.536133	0.401367	0.53125	0.428711	0.479492	0.382813	0.482422		-42.16	0.46582	0.46582	0.422852	0.337891	0.411133	0.464844	0.481445	0.519531		-42.06	0.454102	0.46875	0.454102	0.477539	0.426758	0.439453	0.430664	0.47168
-40.36	0.419922	0.400391	0.450195	0.34668	0.47168	0.40918	0.37793	0.487305		-40.26	0.451172	0.516602	0.411133	0.522461	0.428711	0.460938	0.362305	0.485352		-41.16	0.458008	0.452148	0.419922	0.344727	0.393555	0.47168	0.479492	0.519531		-41.06	0.436523	0.454102	0.451172	0.499023	0.410156	0.450195	0.421875	0.454102
-39.36	0.412109	0.40625	0.447266	0.368164	0.490234	0.410156	0.388672	0.476563		-39.26	0.442383	0.49707	0.423828	0.52832	0.435547	0.449219	0.341797	0.467773		-40.16	0.429688	0.449219	0.430664	0.326172	0.384766	0.480469	0.460938	0.519531		-40.06	0.448242	0.441406	0.431641	0.500977	0.416992	0.451172	0.416992	0.450195
-38.36	0.419922	0.411133	0.4375	0.360352	0.494141	0.413086	0.378906	0.469727		-38.26	0.443359	0.467773	0.422852	0.541992	0.448242	0.436523	0.330078	0.455078		-39.16	0.410156	0.454102	0.441406	0.323242	0.384766	0.480469	0.450195	0.511719		-39.06	0.426758	0.44043	0.451172	0.5	0.40918	0.450195	0.419922	0.453125
-37.36	0.421875	0.412109	0.435547	0.358398	0.5	0.40332	0.37793	0.46875		-37.26	0.424805	0.4375	0.442383	0.53125	0.458008	0.444336	0.320313	0.444336		-38.16	0.397461	0.455078	0.431641	0.331055	0.384766	0.480469	0.428711	0.5		-38.06	0.408203	0.439453	0.43457	0.500977	0.375977	0.439453	0.419922	0.450195
-36.36	0.416992	0.40332	0.453125	0.348633	0.493164	0.400391	0.376953	0.470703		-36.26	0.419922	0.424805	0.432617	0.512695	0.469727	0.436523	0.313477	0.431641		-37.16	0.390625	0.443359	0.420898	0.323242	0.356445	0.472656	0.438477	0.509766		-37.06	0.410156	0.436523	0.433594	0.490234	0.364258	0.442383	0.417969	0.453125
-35.36	0.419922	0.400391	0.457031	0.341797	0.474609	0.379883	0.369141	0.452148		-35.26	0.413086	0.426758	0.420898	0.512695	0.472656	0.426758	0.322266	0.413086		-36.16	0.380859	0.429688	0.393555	0.311523	0.34375	0.456055	0.429688	0.490234		-36.06	0.399414	0.429688	0.43457	0.470703	0.373047	0.439453	0.401367	0.450195
-34.36	0.421875	0.391602	0.464844	0.339844	0.463867	0.370117	0.364258	0.439453		-34.26	0.40332	0.416992	0.412109	0.509766	0.452148	0.427734	0.330078	0.40332		-35.16	0.358398	0.422852	0.390625	0.311523	0.353516	0.453125	0.412109	0.47168		-35.06	0.397461	0.4375	0.429688	0.453125	0.374023	0.420898	0.40332	0.453125
-33.36	0.421875	0.364258	0.457031	0.321289	0.427734	0.371094	0.358398	0.420898		-33.26	0.392578	0.398438	0.394531	0.5	0.444336	0.416992	0.334961	0.40918		-34.16	0.361328	0.433594	0.380859	0.313477	0.363281	0.446289	0.40918	0.452148		-34.06	0.369141	0.449219	0.432617	0.436523	0.382813	0.410156	0.371094	0.442383
-32.36	0.412109	0.369141	0.467773	0.319336	0.423828	0.369141	0.347656	0.417969		-32.26	0.390625	0.398438	0.375	0.491211	0.421875	0.415039	0.332031	0.410156		-33.16	0.348633	0.424805	0.37207	0.3125	0.362305	0.425781	0.399414	0.451172		-33.06	0.387695	0.454102	0.40332	0.438477	0.367188	0.398438	0.360352	0.458008
-31.36	0.398438	0.360352	0.461914	0.310547	0.415039	0.360352	0.345703	0.389648		-31.26	0.37207	0.407227	0.355469	0.490234	0.400391	0.407227	0.320313	0.415039		-32.16	0.348633	0.405273	0.361328	0.311523	0.363281	0.419922	0.402344	0.442383		-32.06	0.389648	0.460938	0.400391	0.4375	0.37793	0.398438	0.351563	0.450195
-30.36	0.391602	0.361328	0.439453	0.291016	0.397461	0.357422	0.337891	0.37207		-30.26	0.351563	0.405273	0.354492	0.489258	0.380859	0.400391	0.323242	0.404297		-31.16	0.355469	0.375977	0.359375	0.311523	0.366211	0.421875	0.401367	0.424805		-31.06	0.368164	0.460938	0.399414	0.445313	0.385742	0.390625	0.339844	0.431641
-29.36	0.373047	0.359375	0.428711	0.299805	0.404297	0.349609	0.319336	0.361328		-29.26	0.347656	0.398438	0.352539	0.47168	0.361328	0.37793	0.300781	0.390625		-30.16	0.368164	0.344727	0.359375	0.323242	0.355469	0.410156	0.389648	0.431641		-30.06	0.356445	0.441406	0.393555	0.455078	0.369141	0.367188	0.339844	0.418945
-28.36	0.364258	0.367188	0.418945	0.297852	0.405273	0.350586	0.297852	0.350586		-28.26	0.34082	0.40332	0.352539	0.460938	0.348633	0.364258	0.303711	0.382813		-29.16	0.369141	0.333008	0.352539	0.323242	0.34668	0.402344	0.379883	0.439453		-29.06	0.357422	0.431641	0.390625	0.464844	0.368164	0.375977	0.332031	0.410156
-27.36	0.341797	0.367188	0.399414	0.289063	0.392578	0.332031	0.288086	0.342773		-27.26	0.351563	0.396484	0.342773	0.452148	0.339844	0.34668	0.292969	0.354492		-28.16	0.360352	0.322266	0.341797	0.323242	0.335938	0.380859	0.37793	0.430664		-28.06	0.366211	0.413086	0.393555	0.458008	0.357422	0.378906	0.320313	0.399414
-26.36	0.323242	0.359375	0.386719	0.288086	0.383789	0.330078	0.298828	0.331055		-26.26	0.351563	0.397461	0.348633	0.441406	0.319336	0.337891	0.298828	0.351563		-27.16	0.358398	0.300781	0.328125	0.331055	0.327148	0.371094	0.363281	0.431641		-27.06	0.367188	0.383789	0.412109	0.456055	0.349609	0.378906	0.300781	0.380859
-25.36	0.322266	0.342773	0.370117	0.27832	0.366211	0.321289	0.296875	0.328125		-25.26	0.371094	0.378906	0.333984	0.416016	0.329102	0.330078	0.293945	0.336914		-26.16	0.351563	0.289063	0.328125	0.342773	0.324219	0.364258	0.352539	0.420898		-26.06	0.366211	0.355469	0.402344	0.460938	0.356445	0.378906	0.308594	0.34375
-24.36	0.296875	0.323242	0.342773	0.269531	0.34668	0.313477	0.297852	0.291016		-24.26	0.354492	0.378906	0.331055	0.387695	0.320313	0.321289	0.28418	0.306641		-25.16	0.339844	0.28125	0.328125	0.324219	0.307617	0.334961	0.333984	0.413086		-25.06	0.366211	0.325195	0.374023	0.453125	0.342773	0.370117	0.308594	0.303711
-23.36	0.286133	0.285156	0.319336	0.242188	0.329102	0.296875	0.290039	0.280273		-23.26	0.341797	0.380859	0.307617	0.355469	0.310547	0.292969	0.275391	0.263672		-24.16	0.310547	0.257813	0.311523	0.297852	0.287109	0.298828	0.322266	0.384766		-24.06	0.379883	0.306641	0.37207	0.433594	0.332031	0.352539	0.291992	0.275391
-22.36	0.254883	0.246094	0.30957	0.232422	0.297852	0.283203	0.272461	0.270508		-22.26	0.326172	0.37207	0.283203	0.308594	0.291992	0.270508	0.276367	0.238281		-23.16	0.303711	0.230469	0.293945	0.285156	0.251953	0.27832	0.304688	0.357422		-23.06	0.334961	0.286133	0.352539	0.374023	0.305664	0.333984	0.28418	0.246094
-21.36	0.241211	0.224609	0.280273	0.206055	0.267578	0.263672	0.244141	0.248047		-21.26	0.293945	0.360352	0.256836	0.28418	0.261719	0.251953	0.257813	0.199219		-22.16	0.291016	0.225586	0.265625	0.24707	0.242188	0.235352	0.286133	0.320313		-22.06	0.286133	0.262695	0.323242	0.362305	0.271484	0.294922	0.266602	0.214844
-20.36	0.216797	0.211914	0.255859	0.183594	0.240234	0.25	0.213867	0.228516		-20.26	0.265625	0.34082	0.217773	0.264648	0.268555	0.228516	0.242188	0.201172		-21.16	0.264648	0.216797	0.235352	0.226563	0.212891	0.223633	0.256836	0.277344		-21.06	0.24707	0.25293	0.296875	0.31543	0.250977	0.264648	0.248047	0.186523
-19.36	0.210938	0.200195	0.219727	0.169922	0.21582	0.243164	0.19043	0.219727		-19.26	0.235352	0.319336	0.195313	0.271484	0.24707	0.200195	0.243164	0.229492		-20.16	0.233398	0.208984	0.185547	0.198242	0.178711	0.211914	0.232422	0.264648		-20.06	0.19043	0.233398	0.277344	0.302734	0.248047	0.242188	0.21582	0.180664
-18.36	0.220703	0.202148	0.191406	0.163086	0.189453	0.238281	0.181641	0.209961		-18.26	0.204102	0.300781	0.1875	0.283203	0.256836	0.171875	0.225586	0.242188		-19.16	0.217773	0.206055	0.169922	0.1875	0.173828	0.196289	0.222656	0.254883		-19.06	0.203125	0.223633	0.274414	0.27832	0.228516	0.223633	0.185547	0.173828
-17.36	0.213867	0.202148	0.146484	0.137695	0.132813	0.192383	0.120117	0.166016		-17.26	0.175781	0.249023	0.149414	0.257813	0.243164	0.116211	0.179688	0.196289		-18.16	0.220703	0.186523	0.163086	0.173828	0.165039	0.206055	0.220703	0.236328		-18.06	0.250977	0.232422	0.248047	0.254883	0.220703	0.205078	0.158203	0.185547
-16.36	0.1875	0.160156	0.095703	0.098633	0.095703	0.131836	0.061523	0.102539		-16.26	0.124023	0.164063	0.114258	0.197266	0.193359	0.083008	0.132813	0.058594		-17.16	0.200195	0.165039	0.117188	0.129883	0.147461	0.165039	0.180664	0.174805		-17.06	0.28125	0.216797	0.222656	0.219727	0.178711	0.141602	0.119141	0.131836
-15.36	0.133789	0.102539	0.054688	0.033203	0.035156	0.063477	-0.00684	0.048828		-15.26	0.074219	0.098633	0.058594	0.099609	0.09668	0.036133	0.047852	-0.0293		-16.16	0.163086	0.109375	0.053711	0.092773	0.111328	0.09668	0.103516	0.132813		-16.06	0.212891	0.171875	0.163086	0.160156	0.149414	0.09082	0.070313	0.038086
-14.36	0.071289	0.043945	0.013672	0.016602	-0.00977	0.035156	-0.02832	0.029297		-14.26	0.023438	0.040039	0.013672	0.066406	0.047852	0.010742	0.023438	-0.04395		-15.16	0.12793	0.076172	-0.01367	0.051758	0.038086	0.032227	0.023438	0.089844		-15.06	0.100586	0.09668	0.078125	0.089844	0.089844	0.012695	0.012695	-0.05859
-13.36	0.046875	0.022461	0.00879	0.00879	-0.00684	0.014648	-0.01465	0.027344		-13.26	-0.00293	0.021484	-0.0127	0.043945	0.03125	0.00781	0.00488	-0.0293		-14.16	0.067383	0.011719	-0.04883	0.02832	-0.01074	0.03418	0.00195	0.056641		-14.06	0.055664	0.048828	0.021484	0.036133	0.058594	0.00391	-0.01367	-0.08398
-12.36	0.024414	0.00977	0.00586	0.00684	-0.00781	0.010742	-0.01563	0.010742		-12.26	0	0.00781	0.00586	0.023438	0.00977	0.016602	-0.00781	-0.00879		-13.16	0.03418	-0.00488	-0.03906	0.012695	-0.01563	0.021484	0.010742	0.041016		-13.06	0.057617	0.030273	0.00488	0.03125	0.039063	0	-0.00781	-0.0625
-11.36	0.019531	0	0.015625	0	-0.00586	0	-0.00391	0		-11.26	-0.00977	0	0.00488	0	0	0	-0.00977	0		-12.16	0.019531	-0.00977	-0.01953	-0.00781	-0.01758	0.011719	-0.01074	0.032227		-12.06	0.040039	0.00293	0	0.02832	0.016602	0	0.000977	-0.04297
-10.36	0	0	0	-0.01074	0	-0.00195	0	0		-10.26	0	-0.01172	0	-0.00977	0.000977	0.00879	0	0		-11.16	0	-0.01172	0	0	-0.00977	0	-0.000977	0.011719		-11.06	0	0	-0.00977	0.00977	0	0	0	-0.01367
-9.36	-0.0166	-0.01172	0.00781	-0.02246	0.021484	-0.00684	-0.01367	-0.00195		-9.26001	0	-0.01465	0.010742	0	-0.00293	0.00879	-0.00977	0		-10.16	-0.00293	0	0	-0.01855	0	-0.00684	0	0		-10.06	-0.02246	0	0	0	-0.0127	-0.01172	0	0
-8.36	-0.04785	-0.01172	0.016602	-0.02441	0.018555	-0.00977	-0.01367	0.000977		-8.26001	0.00781	-0.01465	0.03125	0.018555	0.00488	0.00879	-0.01465	0		-9.16	-0.0127	-0.00977	0.018555	-0.04492	0.00195	-0.00781	0.000977	-0.00781		-9.06	-0.04883	0.00781	0.00684	0.000977	-0.03223	-0.01953	-0.00781	0.00781
-7.36	-0.05078	-0.01855	0.015625	-0.03223	0.021484	0.00488	-0.01367	0.00781		-7.26001	0.017578	-0.00293	0.00879	0.039063	0.00879	0.016602	-0.01758	-0.00781		-8.16	-0.01465	-0.00781	0.027344	-0.08594	-0.00586	-0.000977	0.00684	-0.00781		-8.06	-0.06055	0	0.026367	-0.01758	-0.04199	-0.0127	-0.01953	0.022461
-6.36	-0.03906	-0.01953	0.012695	-0.02441	0.040039	0.00781	-0.01172	0.00781		-6.26001	0.019531	0.00391	-0.000977	0.047852	0.010742	0.016602	-0.01758	-0.01465		-7.16	-0.01465	-0.01953	0.048828	-0.09766	-0.01563	-0.00684	0	-0.00781		-7.06	-0.05664	0	0.03125	-0.03027	-0.03613	-0.00195	-0.03418	0.017578
-5.36	-0.04883	-0.03223	0.00586	-0.00293	0.05957	0.03125	-0.0127	0.039063		-5.26001	0.021484	-0.00195	0.00977	0.070313	0.000977	0.026367	-0.03418	-0.02539		-6.16	-0.02441	-0.02246	0.057617	-0.08691	-0.01758	0.00391	-0.000977	-0.0127		-6.06	-0.0625	0.00977	0.026367	-0.02441	-0.03613	-0.01172	-0.04102	0.011719
-4.36	-0.00977	-0.03125	0.022461	0.00684	0.050781	0.056641	-0.01172	0.060547		-4.26001	0	0.016602	0.00293	0.072266	-0.0127	0.055664	-0.03418	-0.04883		-5.16	-0.00586	-0.01953	0.068359	-0.09375	-0.02441	0.038086	0.017578	-0.0166		-5.06	-0.04492	0.036133	0.045898	-0.0293	-0.02441	0.00684	-0.05859	0.010742
-3.36	0.099609	0.097656	0.125	0.166992	0.132813	0.132813	0.060547	0.164063		-3.26001	0.124023	0.111328	0.110352	0.148438	0.014648	0.118164	0.013672	0.024414		-4.16	0.00586	-0.00977	0.070313	-0.07129	-0.02734	0.043945	0.036133	-0.02637		-4.06	-0.00488	0.055664	0.057617	-0.03125	-0.00488	0.017578	-0.08008	0.030273
-2.36	-0.27344	-0.29785	-0.18164	-0.44043	-0.1875	-0.36719	-0.18262	-0.26074		-2.26001	-0.25	-0.26856	-0.00977	-0.18555	-0.22559	-0.39941	-0.22266	-0.27832		-3.16	0.098633	0.054688	0.078125	0.074219	0.053711	0.138672	0.132813	0.084961		-3.06	0.123047	0.208984	0.186523	0.09375	0.075195	0.060547	0.014648	0.095703
-1.36	-0.11523	-0.26563	-0.16113	-0.2168	-0.20508	-0.11719	-0.22949	-0.15234		-1.26001	-0.18555	-0.18066	-0.09277	-0.18848	-0.17285	-0.17383	-0.33203	-0.26172		-2.16	-0.32129	-0.18945	-0.23047	-0.29102	-0.23633	-0.37695	-0.28027	-0.24902		-2.06	-0.31055	-0.11523	-0.30566	-0.25391	-0.38184	-0.33008	-0.15918	-0.11719
-0.36	-1.66211	-1.36133	-1.70215	-0.91016	-1.9375	-1.05371	-1.49316	-1.55371		-0.26001	-1.54785	-1.56641	-1.88086	-1.17383	-1.41992	-1.00684	-1.81934	-1.55957		-1.16	-0.26367	-0.2666	-0.25391	-0.32031	-0.30566	-0.31836	-0.24902	-0.25		-1.06	-0.31055	-0.16406	-0.19238	-0.11035	-0.25879	-0.15137	-0.23731	-0.15137
0.639999	2.92285	2.7666	3.10645	2.61426	2.9834	2.73828	3.01367	3.39551		0.73999	3.54004	2.65625	2.96289	2.63672	2.76953	2.71973	3.02344	3.73633		-0.16	-1.32422	-2.10449	-1.27539	-1.59473	-1.91895	-0.59668	-1.50781	-1.84863		-0.06	-0.81348	-1.88281	-1.4502	-1.20508	-1.08203	-1.02148	-2.15234	-2.10938
1.64	1.36523	1.44922	1.58984	1.44922	1.55176	1.55762	1.67773	2.44238		1.73999	1.89746	1.37305	1.49512	1.51074	1.49902	1.5918	1.85449	3.21875		0.839996	2.75684	3.20313	2.9248	2.69238	3.0918	2.59766	2.97168	3.25098		0.940002	2.54883	3.24512	2.98047	3.05762	2.96191	3.03711	3.43945	3.60254
2.64	1.33887	1.43457	1.56738	1.43066	1.47559	1.59766	1.86914	2.95215		2.73999	1.85254	1.31934	1.37207	1.5166	1.52051	1.71875	2.19531	4.2168		1.84	1.44629	1.53809	1.5293	1.38965	1.50586	1.55371	1.71777	2.23145		1.94	1.33887	1.60352	1.57031	1.58691	1.63672	1.7373	2.14453	3.08691
3.64	1.34668	1.44727	1.52832	1.44238	1.4707	1.6377	2.03906	3.42969		3.73999	1.82227	1.32715	1.34766	1.53125	1.52637	1.81543	2.5752	5.21973		2.84	1.40625	1.47461	1.55078	1.3623	1.47363	1.63086	1.87109	2.61426		2.94	1.38281	1.47559	1.51855	1.60254	1.61133	1.85449	2.4541	4.04785
4.64	1.33008	1.4375	1.49902	1.46191	1.47949	1.68457	2.19922	3.89063		4.73999	1.79883	1.30469	1.33691	1.5332	1.53613	1.91309	2.92676	6.18848		3.84	1.36426	1.46777	1.5	1.37598	1.49902	1.68359	1.99512	3.05859		3.94	1.41211	1.45117	1.51855	1.61035	1.65918	1.96289	2.82031	5.05371
5.64	1.3125	1.42969	1.47363	1.46289	1.48828	1.74512	2.32422	4.32813		5.73999	1.77344	1.29102	1.3291	1.55273	1.54688	1.99707	3.27051	7.11914		4.84	1.33398	1.46777	1.45898	1.38867	1.5	1.71777	2.12305	3.44922		4.94	1.41211	1.44629	1.50195	1.61621	1.7002	2.07324	3.19141	6.16602
6.64	1.2832	1.41992	1.46484	1.45313	1.48926	1.7959	2.46582	4.72852		6.73999	1.74219	1.2666	1.30078	1.56445	1.56445	2.10449	3.61133	8.02832		5.84	1.29785	1.46191	1.43848	1.39063	1.51855	1.75977	2.25391	3.82813		5.94	1.41406	1.43945	1.50879	1.62402	1.72949	2.18457	3.56543	7.20703
7.64	1.25684	1.41699	1.43555	1.46484	1.49023	1.83594	2.61328	5.12012		7.73999	1.72266	1.2334	1.28711	1.55762	1.59473	2.19629	3.94922	8.95117		6.84	1.27539	1.4502	1.41699	1.37891	1.52344	1.80273	2.4043	4.24023		6.94	1.38965	1.43848	1.51855	1.60645	1.77246	2.30566	3.93359	8.24316
8.64	1.22461	1.40039	1.44141	1.44141	1.50098	1.87598	2.74609	5.51074		8.73999	1.71094	1.24121	1.28027	1.55762	1.61523	2.30469	4.2832	9.875		7.84	1.23438	1.44531	1.4082	1.37207	1.52051	1.81934	2.54492	4.62109		7.94	1.375	1.43945	1.50684	1.62402	1.81641	2.42773	4.31543	9.22461
9.64	1.20508	1.37793	1.44434	1.4209	1.50195	1.90918	2.87793	5.88184		9.73999	1.69141	1.25391	1.27734	1.54883	1.6377	2.41504	4.58203	10.6914		8.84	1.20605	1.43945	1.39746	1.35938	1.53809	1.85156	2.67676	5		8.94	1.375	1.41895	1.50684	1.64258	1.84375	2.55566	4.66504	10.1367
10.64	1.19336	1.35938	1.43262	1.41113	1.50391	1.95117	2.97852	6.2334		10.74	1.67188	1.25391	1.28027	1.5293	1.66895	2.5166	4.87891	11.5596		9.84	1.19629	1.43164	1.39648	1.36621	1.53809	1.87109	2.80664	5.3877		9.94	1.36621	1.40234	1.50684	1.64453	1.87305	2.68652	5	11.0322
11.64	1.18652	1.32813	1.41602	1.39063	1.49121	1.98535	3.09473	6.59961		11.74	1.67676	1.24512	1.2793	1.49316	1.67871	2.59766	5.21973	12.4014		10.84	1.1709	1.4209	1.38574	1.36035	1.53125	1.91016	2.93652	5.7373		10.94	1.3584	1.39063	1.51855	1.65234	1.92188	2.79688	5.35254	11.9385
12.64	1.16699	1.3252	1.39648	1.3584	1.49023	2.01074	3.19727	6.97656		12.74	1.66016	1.23438	1.28711	1.49023	1.68066	2.71582	5.57031	13.1523		11.84	1.15234	1.42676	1.39844	1.34082	1.53125	1.95313	3.0459	6.10742		11.94	1.35547	1.38281	1.49023	1.65234	1.97363	2.90625	5.69141	12.8096
13.64	1.15625	1.31836	1.38184	1.3457	1.47949	2.04883	3.31445	7.3623		13.74	1.65723	1.22559	1.27051	1.4707	1.70313	2.8252	5.89258	13.8691		12.84	1.13281	1.43848	1.39746	1.33008	1.54004	1.98047	3.17676	6.45898		12.94	1.36816	1.37793	1.49023	1.65723	2.0166	3.03711	6	13.6602
14.64	1.14746	1.28906	1.35352	1.36523	1.48047	2.08008	3.41699	7.72266		14.74	1.65039	1.19824	1.2627	1.4873	1.73438	2.9541	6.20117	14.6719		13.84	1.0957	1.45801	1.38867	1.34766	1.5332	2.01953	3.29785	6.7998		13.94	1.375	1.36426	1.48828	1.63086	2.06641	3.16699	6.35938	14.4893
15.64	1.13574	1.27441	1.34375	1.36719	1.47266	2.11133	3.53906	8.10547		15.74	1.65137	1.1748	1.23926	1.50684	1.76563	3.07715	6.5332	15.4414		14.84	1.06445	1.48535	1.37793	1.33105	1.52637	2.06055	3.41602	7.13867		14.94	1.34863	1.37109	1.48242	1.62793	2.09668	3.25879	6.7207	15.3193
16.64	1.11816	1.25977	1.33789	1.36816	1.47266	2.15039	3.6709	8.45313		16.74	1.63867	1.15723	1.21973	1.50977	1.80469	3.17676	6.86328	16.1328		15.84	1.04492	1.49121	1.36914	1.33105	1.51563	2.08887	3.54785	7.44824		15.94	1.34473	1.37012	1.46973	1.61621	2.0918	3.38574	7.05859	16.1982
17.64	1.09668	1.25684	1.31445	1.3584	1.48047	2.16016	3.78711	8.75879		17.74	1.63965	1.16211	1.21191	1.50977	1.85352	3.2666	7.18945	16.9023		16.84	1.02148	1.49023	1.35156	1.31934	1.52148	2.11914	3.69531	7.78613		16.94	1.3457	1.37598	1.46094	1.60645	2.11621	3.50488	7.39063	16.9795
18.64	1.08789	1.23828	1.32324	1.36523	1.48047	2.20703	3.90332	9.06836		18.74	1.63867	1.15527	1.20508	1.50293	1.90234	3.375	7.50195	17.582		17.84	1.00977	1.47266	1.33203	1.3291	1.52148	2.15234	3.8457	8.10742		17.94	1.34375	1.37695	1.45117	1.62598	2.14648	3.63672	7.71875	17.7783
19.64	1.08691	1.21875	1.31445	1.3584	1.50195	2.23535	4.03516	9.36035		19.74	1.62305	1.16406	1.2041	1.50488	1.93652	3.47363	7.80078	18.2422		18.84	1.0127	1.45313	1.31543	1.32324	1.52344	2.2002	3.9668	8.40723		18.94	1.33691	1.39551	1.45996	1.63965	2.16016	3.7373	8.03906	18.5811
20.64	1.08691	1.21875	1.31445	1.33008	1.50391	2.24902	4.15527	9.66113		20.74	1.60938	1.15723	1.2041	1.48242	1.96582	3.5752	8.10352	18.9092		19.84	0.992188	1.43359	1.29883	1.31152	1.52051	2.22949	4.07422	8.70801		19.94	1.32715	1.39551	1.46094	1.64746	2.17871	3.86426	8.34082	19.3281
21.64	1.08691	1.21875	1.31641	1.2998	1.50391	2.25977	4.28418	9.95898		21.74	1.58984	1.15527	1.19434	1.45996	1.98633	3.68457	8.39258	19.5781		20.84	0.992188	1.39258	1.2959	1.29883	1.52344	2.26953	4.16895	9.01758		20.94	1.3252	1.39063	1.44824	1.6543	2.22949	4.00293	8.66699	20.0273
22.64	1.08691	1.20703	1.30664	1.28613	1.52051	2.28125	4.41309	10.2412		22.74	1.58008	1.14551	1.2002	1.45801	2.02637	3.79395	8.70801	20.2344		21.84	0.991211	1.37109	1.28711	1.27344	1.54004	2.30859	4.25586	9.31055		21.94	1.2998	1.35254	1.4502	1.67676	2.26367	4.13867	9.0166	20.7393
23.64	1.09473	1.19727	1.29395	1.28711	1.54785	2.30664	4.51563	10.5273		23.74	1.5625	1.14453	1.20215	1.46875	2.05859	3.92383	9.01953	20.8945		22.84	0.974609	1.35938	1.28125	1.27246	1.54102	2.35156	4.34668	9.60938		22.94	1.2998	1.33496	1.43945	1.67871	2.30762	4.26855	9.32813	21.4297
24.64	1.08691	1.19824	1.29688	1.26855	1.5625	2.31934	4.62695	10.8164		24.74	1.5332	1.13379	1.21094	1.46875	2.0957	4.04102	9.3125	21.4531		23.84	0.958008	1.33984	1.28613	1.27734	1.55078	2.38867	4.44141	9.87891		23.94	1.27832	1.30078	1.44922	1.67871	2.35645	4.37988	9.62891	22.1318
25.64	1.08691	1.1875	1.27734	1.24902	1.54102	2.34961	4.72852	11.1074		25.74	1.5293	1.12598	1.20508	1.46973	2.12598	4.16504	9.61621	22.0615		24.84	0.933594	1.33984	1.28711	1.26758	1.57227	2.42188	4.56836	10.1484		24.94	1.2666	1.29004	1.44336	1.68652	2.39258	4.49023	9.95898	22.8115
26.64	1.07715	1.16797	1.27539	1.2373	1.52441	2.3877	4.80859	11.3984		26.74	1.51172	1.10742	1.20215	1.47559	2.15918	4.27832	9.93945	22.6436		25.84	0.924805	1.33301	1.28906	1.27051	1.58398	2.45313	4.67969	10.418		25.94	1.26465	1.27246	1.42188	1.68652	2.42969	4.60938	10.2783	23.4824
27.64	1.06836	1.16992	1.27539	1.23047	1.52344	2.41992	4.89746	11.668		27.74	1.5	1.09863	1.19238	1.48828	2.19336	4.37793	10.2393	23.1934		26.84	0.895508	1.33887	1.28809	1.28223	1.5918	2.50195	4.77539	10.709		26.94	1.25684	1.28125	1.42969	1.68848	2.46777	4.71387	10.5771	24.0928
28.64	1.06738	1.17676	1.27344	1.21191	1.54297	2.45703	4.98828	11.9492		28.74	1.49219	1.07715	1.19043	1.50195	2.2373	4.4873	10.541	23.75		27.84	0.875977	1.3418	1.27051	1.29102	1.60352	2.53027	4.87207	10.9893		27.94	1.2666	1.30957	1.43164	1.68652	2.50684	4.83984	10.8867	24.6611
29.64	1.05078	1.16797	1.28418	1.19824	1.54297	2.49023	5.07617	12.2158		29.74	1.48242	1.05859	1.1748	1.5	2.26758	4.58789	10.8467	24.2988		28.84	0.873047	1.33203	1.27637	1.28027	1.59375	2.5791	4.96777	11.2568		28.94	1.2666	1.3125	1.43848	1.6875	2.55469	4.96875	11.2266	25.2539
30.64	1.04883	1.16016	1.29199	1.21484	1.5625	2.52148	5.17871	12.4736		30.74	1.47363	1.05566	1.17285	1.49805	2.29785	4.66016	11.1484	24.8516		29.84	0.861328	1.33203	1.26758	1.28223	1.5918	2.61133	5.0498	11.5195		29.94	1.26758	1.31934	1.4375	1.68652	2.59668	5.08496	11.5488	25.8506
31.64	1.01855	1.16699	1.29199	1.23926	1.59082	2.53906	5.27734	12.7168		31.74	1.45313	1.06543	1.16113	1.50977	2.32715	4.7373	11.4287	25.3711		30.84	0.861328	1.33203	1.26855	1.2627	1.5918	2.65918	5.14063	11.7607		30.94	1.26172	1.30859	1.42188	1.69336	2.62793	5.21875	11.8516	26.4277
32.64	1	1.17773	1.29395	1.24609	1.61133	2.57813	5.38672	12.9873		32.74	1.44336	1.06738	1.1582	1.5293	2.36719	4.84668	11.708	25.9072		31.84	0.856445	1.3125	1.24805	1.27051	1.60156	2.70898	5.24316	12		31.94	1.25488	1.29883	1.41992	1.7041	2.6543	5.32129	12.1504	26.9775
33.64	0.988281	1.17773	1.28223	1.24609	1.62012	2.60938	5.49414	13.2627		33.74	1.43457	1.0459	1.1709	1.54199	2.39746	4.93848	11.998	26.4189		32.84	0.84375	1.3125	1.24707	1.27734	1.62012	2.74707	5.36035	12.2119		32.94	1.24414	1.28906	1.41309	1.70801	2.69629	5.41992	12.4307	27.5391
34.64	0.961914	1.16992	1.26855	1.25391	1.61133	2.64844	5.60547	13.5059		34.74	1.42383	1.04395	1.16113	1.55273	2.43359	5.03613	12.29	26.9219		33.84	0.84668	1.30762	1.23828	1.27246	1.63281	2.78125	5.4668	12.4316		33.94	1.23828	1.2793	1.41211	1.73535	2.72754	5.52051	12.7158	28.0879
35.64	0.951172	1.16797	1.24121	1.24902	1.60156	2.69824	5.69727	13.7305		35.74	1.43164	1.0459	1.16797	1.56738	2.45801	5.1377	12.5703	27.3643		34.84	0.819336	1.30078	1.21191	1.26758	1.62988	2.82031	5.56934	12.6504		34.94	1.22461	1.28027	1.39941	1.75879	2.76367	5.61914	13.0098	28.6396
36.64	0.941406	1.16992	1.21777	1.25879	1.61816	2.72559	5.77734	13.9277		36.74	1.42188	1.01855	1.15918	1.58008	2.49707	5.23535	12.832	27.8271		35.84	0.797852	1.31055	1.20313	1.26855	1.65918	2.8418	5.67676	12.8604		35.94	1.21875	1.2793	1.39355	1.78711	2.80566	5.73145	13.2822	29.1504
37.64	0.929688	1.16016	1.18164	1.24121	1.62109	2.76465	5.86621	14.1289		37.74	1.42188	1.02637	1.17773	1.58008	2.54785	5.34375	13.0752	28.3027		36.84	0.776367	1.31738	1.19141	1.27051	1.67871	2.87207	5.76758	13.082		36.94	1.19629	1.28125	1.39941	1.79785	2.84668	5.83203	13.5313	29.6689
38.64	0.910156	1.14063	1.15137	1.22852	1.62109	2.79688	5.96582	14.3359		38.74	1.43066	1.00879	1.17285	1.58984	2.57617	5.43945	13.3203	28.7617		37.84	0.775391	1.33691	1.19824	1.2627	1.69141	2.90039	5.84668	13.2813		37.94	1.18652	1.26367	1.41016	1.80762	2.88477	5.93164	13.8271	30.1729
39.64	0.890625	1.12012	1.15625	1.21777	1.62012	2.83496	6.06445	14.5713		39.74	1.43848	1.01563	1.15137	1.59863	2.58984	5.53613	13.5977	29.1934		38.84	0.763672	1.32031	1.1875	1.26074	1.69336	2.92285	5.94824	13.4922		38.94	1.17969	1.26172	1.40039	1.82422	2.91699	6.05371	14.1289	30.6299
40.64	0.888672	1.12695	1.16309	1.18652	1.64063	2.85938	6.15625	14.8076		40.74	1.4502	1.0166	1.15137	1.60938	2.61035	5.65723	13.8613	29.5801		39.84	0.753906	1.3125	1.18945	1.24902	1.69336	2.94336	6.02344	13.7178		39.94	1.17383	1.25293	1.40723	1.83398	2.94434	6.15527	14.3896	31.1006
41.64	0.887695	1.09961	1.18945	1.18359	1.66113	2.86035	6.23633	15.0078		41.74	1.45996	1.00977	1.1416	1.59961	2.65625	5.75684	14.0918	29.9893		40.84	0.745117	1.29883	1.18652	1.25879	1.71289	2.94434	6.10254	13.9766		40.94	1.16699	1.22363	1.40137	1.82813	2.97559	6.28418	14.6484	31.5811
42.64	0.87793	1.09082	1.18359	1.18359	1.65918	2.88477	6.31641	15.1855		42.74	1.4375	0.999023	1.12207	1.59863	2.68652	5.85742	14.3418	30.4199		41.84	0.71582	1.28125	1.17969	1.26758	1.71289	2.96094	6.19141	14.208		41.94	1.17188	1.2041	1.39063	1.83594	3.01465	6.42676	14.959	32.0107
43.64	0.869141	1.05176	1.19531	1.17676	1.68848	2.90039	6.41406	15.374		43.74	1.43066	0.995117	1.11035	1.60938	2.71777	5.96582	14.6211	30.8389		42.84	0.708008	1.27344	1.16113	1.27832	1.72461	2.98047	6.27051	14.4092		42.94	1.18457	1.21094	1.38867	1.85645	3.04395	6.54395	15.2568	32.4404
44.64	0.866211	1.03223	1.17773	1.17871	1.69824	2.9209	6.49805	15.5566		44.74	1.41211	0.987305	1.10254	1.62109	2.75684	6.06738	14.9189	31.2402		43.84	0.686523	1.25195	1.15918	1.29004	1.71289	3	6.3584	14.5898		43.94	1.20508	1.21777	1.38867	1.86523	3.08887	6.67773	15.5518	32.8887
45.64	0.857422	1.02148	1.16602	1.17871	1.71289	2.9707	6.58301	15.75		45.74	1.40332	1.00195	1.10254	1.62988	2.78809	6.14746	15.1504	31.5918		44.84	0.669922	1.23047	1.16992	1.30859	1.72949	3.0127	6.45801	14.7793		44.94	1.21387	1.2207	1.39355	1.8877	3.14453	6.78906	15.791	33.2539
46.64	0.851563	1.00293	1.14844	1.17676	1.73926	2.99707	6.66699	15.9375		46.74	1.38086	1.01367	1.09082	1.63086	2.83594	6.23535	15.3887	31.9102		45.84	0.657227	1.21094	1.16699	1.31152	1.76074	3.0332	6.5498	14.9805		45.94	1.20605	1.21777	1.38086	1.89648	3.17871	6.89063	16.0586	33.6387
47.64	0.830078	0.990234	1.12695	1.19727	1.74902	3.04688	6.75781	16.1172		47.74	1.35254	1.02148	1.09082	1.63867	2.8584	6.33691	15.6387	32.2695		46.84	0.652344	1.20898	1.17773	1.31152	1.76855	3.0791	6.63184	15.1426		46.94	1.20605	1.21191	1.38965	1.90723	3.22461	6.97168	16.3184	34.0811
48.64	0.837891	0.978516	1.11523	1.18652	1.77148	3.10449	6.8457	16.2969		48.74	1.34375	1.02441	1.09082	1.6582	2.89551	6.44434	15.8887	32.6338		47.84	0.645508	1.19336	1.19629	1.30176	1.78125	3.12109	6.72852	15.3018		47.94	1.1875	1.21094	1.41699	1.93555	3.25293	7.06836	16.582	34.4795
49.64	0.830078	0.980469	1.09766	1.19531	1.76855	3.13184	6.92871	16.46		49.74	1.32227	1.02441	1.10059	1.66309	2.93555	6.54395	16.1436	32.999		48.84	0.643555	1.18164	1.18945	1.28027	1.7832	3.15723	6.7998	15.4727		48.94	1.18848	1.21094	1.41699	1.95801	3.28906	7.17969	16.8203	34.8701
50.64	0.813477	0.975586	1.0957	1.21484	1.78223	3.16016	7	16.6191		50.74	1.31055	1.02441	1.11426	1.67188	2.96777	6.65332	16.3926	33.3643		49.84	0.635742	1.17188	1.16211	1.28027	1.79004	3.20117	6.87793	15.623		49.94	1.16016	1.18262	1.41211	1.97461	3.31445	7.28906	17.1084	35.251
51.64	0.817383	0.978516	1.10547	1.20605	1.7832	3.18945	7.06934	16.8066		51.74	1.29297	1.01953	1.10449	1.66504	2.99512	6.75488	16.6328	33.6836		50.84	0.625	1.16406	1.14063	1.27539	1.79297	3.22949	6.96484	15.7891		50.94	1.1377	1.16211	1.41699	1.9873	3.33789	7.41504	17.3789	35.6396
52.64	0.810547	0.958984	1.0957	1.22754	1.77637	3.2041	7.15723	16.9688		52.74	1.28125	1	1.09277	1.66992	3.03809	6.8623	16.8525	33.9844		51.84	0.624023	1.17188	1.10938	1.2627	1.78516	3.25	7.0498	15.9609		51.94	1.11621	1.14063	1.41992	1.99512	3.36719	7.50781	17.6602	36.0098
53.64	0.819336	0.957031	1.06641	1.22949	1.76465	3.2041	7.22852	17.1191		53.74	1.25195	0.981445	1.08398	1.68848	3.07715	6.95605	17.0918	34.293		52.84	0.625	1.17383	1.10938	1.26855	1.77637	3.26953	7.11816	16.1338		52.94	1.09766	1.12891	1.41992	2	3.41602	7.60742	17.8984	36.3369
54.64	0.800781	0.957031	1.06445	1.25391	1.75684	3.2207	7.30664	17.2773		54.74	1.24023	0.977539	1.04688	1.69922	3.08984	7.05957	17.3291	34.6348		53.84	0.614258	1.16504	1.08105	1.27344	1.77051	3.28906	7.20508	16.3027		53.94	1.08887	1.10156	1.41309	1.99023	3.4541	7.69922	18.1602	36.6855
55.64	0.808594	0.957031	1.0625	1.25195	1.74512	3.25195	7.38477	17.418		55.74	1.22266	0.978516	1.02246	1.70898	3.1084	7.17578	17.5537	34.9443		54.84	0.616211	1.17188	1.06836	1.28223	1.77148	3.31348	7.2998	16.4785		54.94	1.06934	1.08301	1.40039	1.97754	3.48242	7.78906	18.4004	37.0107
56.64	0.808594	0.958984	1.07324	1.22754	1.74219	3.2793	7.45996	17.5664		56.74	1.20117	0.977539	1.00586	1.71875	3.12793	7.26758	17.7813	35.2109		55.84	0.618164	1.16211	1.07813	1.26855	1.77637	3.33203	7.36816	16.6406		55.94	1.05762	1.07715	1.41895	1.98047	3.53613	7.89063	18.6279	37.3232
57.64	0.811523	0.958984	1.0498	1.21875	1.75391	3.29883	7.51758	17.7051		57.74	1.17969	0.977539	0.995117	1.72754	3.15918	7.36328	18.0391	35.502		56.84	0.625	1.17188	1.07813	1.25391	1.7666	3.34375	7.43164	16.793		56.94	1.05762	1.06348	1.43164	1.97754	3.5752	7.97852	18.8281	37.6338
58.64	0.81543	0.96582	1.04883	1.19336	1.75391	3.33008	7.58984	17.8477		58.74	1.17188	0.96582	1.00098	1.72852	3.19727	7.47559	18.29	35.8008		57.84	0.635742	1.16504	1.07813	1.2334	1.77344	3.37012	7.51855	16.9336		57.94	1.0498	1.04102	1.44922	1.9873	3.62695	8.08594	19.0488	37.9424
59.64	0.8125	0.977539	1.04883	1.18066	1.75391	3.36914	7.65625	18.0244		59.74	1.17969	0.972656	1.00977	1.72168	3.22559	7.56738	18.5176	36.0703		58.84	0.625977	1.15918	1.07813	1.22852	1.77637	3.4082	7.59082	17.0771		58.94	1.05664	1.06055	1.45117	2.00391	3.66699	8.19922	19.2959	38.2422
60.64	0.802734	0.987305	1.03711	1.16699	1.74414	3.38867	7.7207	18.168		60.74	1.17969	0.975586	1.02051	1.72266	3.27637	7.67383	18.7217	36.3418		59.84	0.632813	1.14551	1.07129	1.20801	1.75684	3.44824	7.65918	17.2285		59.94	1.05566	1.0625	1.44141	2.03613	3.72559	8.30859	19.5684	38.5137
61.64	0.789063	0.986328	1.00781	1.15918	1.76172	3.41016	7.78613	18.3135		61.74	1.18457	0.96582	1.02051	1.71875	3.31543	7.77148	18.9316	36.6309		60.84	0.643555	1.13281	1.07031	1.19727	1.76367	3.46875	7.75	17.3779		60.94	1.05762	1.0791	1.45898	2.06445	3.75684	8.3916	19.8105	38.8018
62.64	0.760742	0.988281	1.01758	1.15723	1.76172	3.41992	7.8457	18.4375		62.74	1.20313	0.96582	1.02051	1.72168	3.35645	7.89258	19.1504	36.8945		61.84	0.655273	1.13281	1.04102	1.19043	1.77344	3.49805	7.83789	17.5488		61.94	1.06934	1.0791	1.44238	2.08496	3.80566	8.48828	20.0498	39.1006
63.64	0.757813	0.988281	1.01758	1.17773	1.75488	3.4209	7.9082	18.5391		63.74	1.20117	0.96582	1.02051	1.72852	3.38965	7.99512	19.3809	37.1514		62.84	0.644531	1.12305	1.04883	1.2002	1.7832	3.54785	7.91895	17.6982		62.94	1.06445	1.09863	1.42285	2.08496	3.8457	8.59668	20.3105	39.3779
64.64	0.75	0.97168	0.988281	1.16016	1.76172	3.44629	7.98633	18.6563		64.74	1.18945	0.96582	1.02051	1.74219	3.41699	8.10645	19.5898	37.3906		63.84	0.647461	1.13086	1.06738	1.19043	1.78418	3.57031	8.0127	17.8574		63.94	1.07422	1.11523	1.41992	2.09668	3.87598	8.69922	20.5703	39.6758
65.64	0.730469	0.951172	0.974609	1.15918	1.76172	3.47656	8.04492	18.7676		65.74	1.19238	0.967773	1.03027	1.74121	3.44824	8.19824	19.8086	37.6328		64.84	0.62793	1.125	1.08691	1.19043	1.80273	3.58984	8.09766	18.0166		64.94	1.0752	1.13086	1.41992	2.09961	3.90918	8.79688	20.8008	39.9258
66.64	0.71875	0.932617	0.994141	1.1416	1.75391	3.50879	8.11523	18.875		66.74	1.19141	0.976563	1.04883	1.74219	3.48633	8.28906	20.0088	37.8711		65.84	0.624023	1.12012	1.08789	1.19043	1.80957	3.60156	8.17578	18.1602		65.94	1.04883	1.13965	1.41211	2.1084	3.93652	8.89941	21.0117	40.1738
67.64	0.711914	0.922852	1.00488	1.12793	1.75391	3.54688	8.17773	18.9893		67.74	1.19141	0.958984	1.07031	1.74805	3.5	8.39551	20.2285	38.1211		66.84	0.606445	1.11426	1.08887	1.19043	1.83203	3.64941	8.24902	18.3008		66.94	1.03613	1.12891	1.43652	2.10938	3.96777	9.02637	21.1943	40.418
68.64	0.729492	0.900391	1.00293	1.12305	1.75391	3.56738	8.25293	19.0996		68.74	1.16992	0.964844	1.05957	1.75781	3.5332	8.48047	20.46	38.3711		67.84	0.586914	1.09375	1.07813	1.19043	1.83398	3.68164	8.31055	18.4297		67.94	1.02637	1.12891	1.44141	2.12012	3.99707	9.12988	21.4023	40.6904
69.64	0.740234	0.888672	0.994141	1.1084	1.75391	3.5957	8.30664	19.2266		69.74	1.16113	0.963867	1.06152	1.77148	3.56934	8.5625	20.6787	38.583		68.84	0.579102	1.08105	1.06152	1.21191	1.82227	3.68164	8.36133	18.5508		68.94	1.02637	1.13867	1.45996	2.11816	4.02637	9.2207	21.6211	40.9316
70.64	0.737305	0.889648	1.01563	1.11816	1.76855	3.6123	8.38672	19.3486		70.74	1.16016	0.948242	1.06152	1.78809	3.61719	8.65332	20.8994	38.7832		69.84	0.55957	1.06348	1.04883	1.2334	1.83398	3.71094	8.41895	18.6602		69.94	1.00781	1.14063	1.47949	2.13574	4.07031	9.32129	21.8584	41.1523
71.64	0.738281	0.87207	1.03418	1.12695	1.7627	3.63086	8.44629	19.4805		71.74	1.15234	0.939453	1.05957	1.79883	3.63965	8.77441	21.1094	39.0088		70.84	0.552734	1.05273	1.02246	1.24121	1.83398	3.74219	8.4873	18.7451		70.94	1.00684	1.14063	1.48926	2.14063	4.10645	9.43164	22.0713	41.3662
72.64	0.738281	0.87793	1.02734	1.12109	1.78516	3.65039	8.51758	19.5898		72.74	1.15234	0.928711	1.06934	1.81055	3.65918	8.88672	21.3223	39.2207		71.84	0.535156	1.05273	1.0127	1.23145	1.82422	3.76953	8.54785	18.8516		71.94	0.994141	1.11133	1.49121	2.14941	4.15527	9.54883	22.2998	41.584
73.64	0.711914	0.859375	1.01855	1.12695	1.79297	3.67188	8.57617	19.6699		73.74	1.13086	0.915039	1.08008	1.81738	3.70313	8.99512	21.5215	39.4336		72.84	0.536133	1.0332	1.00977	1.24121	1.82324	3.78418	8.6084	18.9492		72.94	0.975586	1.09766	1.48242	2.13086	4.18652	9.66211	22.5166	41.8213
74.64	0.691406	0.852539	1.03223	1.12598	1.79492	3.69727	8.64648	19.7578		74.74	1.12891	0.915039	1.09082	1.83008	3.75391	9.08691	21.7041	39.625		73.84	0.546875	1.04297	1.01758	1.25098	1.81445	3.79395	8.6709	19.0625		73.94	0.985352	1.08984	1.47363	2.11133	4.23047	9.75977	22.6992	42.0498
75.64	0.681641	0.841797	1.0332	1.12012	1.80078	3.71875	8.7168	19.8672		75.74	1.11426	0.936523	1.10254	1.84766	3.79297	9.16699	21.8711	39.8242		74.84	0.536133	1.04102	1.03125	1.23438	1.82129	3.82227	8.70801	19.1719		74.94	0.96582	1.08301	1.4541	2.12793	4.24707	9.86719	22.8916	42.2705
76.64	0.667969	0.837891	1.02637	1.12012	1.80078	3.73145	8.79492	19.9883		76.74	1.0918	0.945313	1.10254	1.84961	3.82715	9.24707	22.041	40.0137		75.84	0.517578	1.05078	1.04785	1.22852	1.82031	3.8418	8.76172	19.2861		75.94	0.963867	1.07227	1.44141	2.1377	4.26465	9.98633	23.0986	42.4785
77.64	0.669922	0.835938	1.02539	1.09863	1.8125	3.75195	8.8584	20.0977		77.74	1.09961	0.954102	1.09375	1.8418	3.86621	9.33008	22.2402	40.2041		76.84	0.515625	1.06836	1.05762	1.23438	1.83398	3.85938	8.80176	19.3955		76.94	0.949219	1.07031	1.41504	2.14844	4.28613	10.0996	23.3174	42.6885
78.64	0.679688	0.816406	1.00781	1.08203	1.80078	3.75977	8.91797	20.1885		78.74	1.11035	0.949219	1.08594	1.85938	3.91504	9.41699	22.4199	40.3945		77.84	0.516602	1.06543	1.06836	1.2334	1.85059	3.88379	8.85156	19.5		77.94	0.948242	1.07031	1.41016	2.16602	4.30859	10.1914	23.5293	42.8818
79.64	0.678711	0.826172	1.00586	1.07129	1.81055	3.78613	8.98633	20.2891		79.74	1.1084	0.929688	1.06641	1.87109	3.96777	9.53613	22.6113	40.5811		78.84	0.504883	1.06055	1.08789	1.2334	1.86328	3.92871	8.91602	19.5996		78.94	0.938477	1.08789	1.41113	2.19629	4.35352	10.2813	23.7305	43.0693
80.64	0.672852	0.818359	0.987305	1.06738	1.81934	3.80664	9.02832	20.3779		80.74	1.11914	0.910156	1.05176	1.86914	4.01855	9.62793	22.8203	40.7715		79.84	0.49707	1.08008	1.08008	1.2334	1.86523	3.95898	8.97949	19.7197		79.94	0.936523	1.08203	1.41699	2.22461	4.38672	10.3711	23.9678	43.2725
81.64	0.676758	0.806641	0.961914	1.06055	1.83008	3.81934	9.07617	20.4863		81.74	1.10156	0.880859	1.05078	1.86426	4.06934	9.7168	23.002	40.958		80.84	0.477539	1.08203	1.07813	1.2334	1.87305	3.99707	9.03809	19.8291		80.94	0.936523	1.08887	1.4248	2.23828	4.43652	10.4756	24.1992	43.46
82.64	0.679688	0.808594	0.9375	1.05078	1.84375	3.85645	9.13477	20.5898		82.74	1.09668	0.854492	1.05273	1.85938	4.11523	9.80566	23.1836	41.1396		81.84	0.46582	1.07031	1.06836	1.20508	1.88965	4.04102	9.1084	19.9395		81.94	0.929688	1.09961	1.44434	2.24902	4.50684	10.5713	24.4102	43.6396
83.64	0.671875	0.800781	0.916016	1.03809	1.85156	3.87012	9.18555	20.6963		83.74	1.09766	0.844727	1.04199	1.88867	4.15527	9.90234	23.3613	41.3252		82.84	0.46582	1.05273	1.05957	1.20215	1.89941	4.08887	9.17871	20.04		82.94	0.907227	1.09668	1.45898	2.26758	4.5459	10.6621	24.5908	43.8193
84.64	0.65918	0.810547	0.916016	1.05469	1.85352	3.88867	9.23633	20.7959		84.74	1.10254	0.844727	1.0498	1.90137	4.18457	10.0029	23.5391	41.4609		83.84	0.475586	1.05078	1.06055	1.20215	1.89258	4.10254	9.24707	20.1475		83.94	0.916992	1.09766	1.46289	2.26953	4.57227	10.7861	24.752	44.0098
85.64	0.636719	0.802734	0.916016	1.05664	1.87109	3.91211	9.28711	20.875		85.74	1.10156	0.862305	1.05078	1.91211	4.2168	10.0947	23.7324	41.6211		84.84	0.469727	1.02441	1.05957	1.20215	1.89355	4.12109	9.32617	20.2334		84.94	0.916992	1.08301	1.46973	2.27148	4.6084	10.8887	24.9414	44.1787
86.64	0.628906	0.789063	0.916016	1.0459	1.87109	3.92969	9.35449	20.9307		86.74	1.08984	0.856445	1.06934	1.93164	4.22852	10.1943	23.9502	41.7549		85.84	0.448242	1.00195	1.04883	1.20215	1.89941	4.15234	9.36621	20.3213		85.94	0.916992	1.07227	1.47852	2.28027	4.63574	10.9756	25.1289	44.3604
87.64	0.602539	0.777344	0.927734	1.05762	1.88086	3.95898	9.42578	21		87.74	1.11328	0.854492	1.07813	1.95117	4.25	10.3047	24.1318	41.8857		86.84	0.446289	0.985352	1.03906	1.21387	1.91211	4.16699	9.42676	20.4121		86.94	0.910156	1.07129	1.46191	2.27734	4.66699	11.0781	25.3301	44.5205
88.64	0.59668	0.777344	0.952148	1.07813	1.87305	3.97852	9.49512	21.0488		88.74	1.10449	0.855469	1.08887	1.95898	4.27051	10.3877	24.3223	42.0625		87.84	0.456055	0.982422	1.02051	1.22168	1.91211	4.15723	9.46777	20.4834		87.94	0.916016	1.08203	1.46094	2.28809	4.69824	11.1611	25.5205	44.6787
89.64	0.599609	0.757813	0.955078	1.08105	1.86328	3.99023	9.53906	21.1172		89.74	1.09375	0.854492	1.10742	1.95898	4.2959	10.4707	24.4736	42.1865		88.84	0.448242	0.99707	1.00977	1.21387	1.91699	4.15527	9.50195	20.5342		88.94	0.941406	1.07227	1.45801	2.2998	4.71777	11.25	25.7109	44.8506
90.64	0.611328	0.759766	0.97168	1.07227	1.87109	4.02637	9.58887	21.1689		90.74	1.08398	0.855469	1.11035	1.95801	4.32227	10.5381	24.623	42.3027		89.84	0.43457	1.00195	1.00977	1.2207	1.93555	4.16211	9.54004	20.5918		89.94	0.929688	1.06836	1.46875	2.32422	4.76367	11.3398	25.9102	45.0088
91.64	0.629883	0.75	0.984375	1.06934	1.83496	4.05859	9.62891	21.2549		91.74	1.07031	0.836914	1.11035	1.97656	4.3418	10.626	24.7734	42.4033		90.84	0.451172	1.02051	1.00684	1.23145	1.93555	4.16797	9.59668	20.6895		90.94	0.916016	1.07031	1.46289	2.34375	4.80566	11.4297	26.0605	45.1396
92.64	0.637695	0.768555	0.993164	1.05957	1.8252	4.0752	9.64941	21.335		92.74	1.08203	0.825195	1.12207	1.99707	4.34863	10.708	24.9131	42.5234		91.84	0.454102	1.01855	1.00098	1.24023	1.94531	4.17383	9.65918	20.7813		91.94	0.907227	1.05078	1.45117	2.34668	4.85352	11.5	26.2314	45.2725
93.64	0.652344	0.757813	1.00293	1.06934	1.81641	4.0957	9.66113	21.4277		93.74	1.0752	0.834961	1.12207	1.99805	4.38574	10.7861	25.082	42.6514		92.84	0.470703	1.0293	1	1.23926	1.93457	4.19141	9.73438	20.8613		92.94	0.87793	1.04297	1.43359	2.34668	4.88574	11.585	26.4287	45.416
94.64	0.640625	0.757813	0.977539	1.06055	1.83203	4.11816	9.70898	21.5059		94.74	1.06445	0.820313	1.12012	1.99121	4.41797	10.876	25.2715	42.7813		93.84	0.483398	1.01367	0.992188	1.22168	1.93359	4.19336	9.81738	20.9609		93.94	0.884766	1.03125	1.42285	2.35938	4.93652	11.6943	26.6094	45.5869
95.64	0.640625	0.786133	0.967773	1.04102	1.84961	4.13867	9.74609	21.5967		95.74	1.07031	0.807617	1.12891	2.00879	4.43164	10.9678	25.4629	42.9346		94.84	0.494141	0.993164	0.987305	1.21191	1.94434	4.21094	9.87012	21.0225		94.94	0.867188	1.03125	1.40332	2.34863	4.9834	11.8076	26.8184	45.751
96.64	0.642578	0.798828	0.966797	1.03809	1.86328	4.15137	9.78613	21.6563		96.74	1.06055	0.798828	1.12988	2.02734	4.46777	11.0479	25.6309	43.0645		95.84	0.49707	0.994141	0.980469	1.19238	1.94531	4.23145	9.9209	21.0918		95.94	0.868164	1.02637	1.41211	2.34863	5.02539	11.916	26.9824	45.9004
97.64	0.624023	0.795898	0.955078	1.03809	1.88281	4.18164	9.82617	21.71		97.74	1.06055	0.788086	1.12988	2.0293	4.49902	11.1279	25.791	43.1816		96.84	0.487305	0.993164	0.96875	1.18066	1.95117	4.24219	9.96973	21.1533		96.94	0.859375	1.01367	1.39551	2.36621	5.0752	12.0078	27.1416	46.04
98.64	0.592773	0.796875	0.947266	1.03027	1.90234	4.19141	9.875	21.7676		98.74	1.0625	0.776367	1.12305	2.04883	4.53809	11.2061	25.9531	43.3184		97.84	0.466797	0.994141	0.950195	1.17188	1.96289	4.25195	10.0195	21.209		97.94	0.865234	1.0293	1.40039	2.38574	5.1084	12.126	27.3271	46.1582
99.64	0.580078	0.789063	0.954102	1.02051	1.91211	4.22852	9.92676	21.8008		99.74	1.0459	0.786133	1.1123	2.07813	4.56934	11.2939	26.1074	43.4414		98.84	0.458008	0.992188	0.941406	1.1709	1.9707	4.28223	10.0713	21.2773		98.94	0.875977	1.03125	1.40039	2.42383	5.11621	12.2188	27.5078	46.2881
100.64	0.561523	0.770508	0.964844	1.00684	1.91602	4.25	9.9668	21.8379		100.74	1.04297	0.786133	1.10547	2.10352	4.60059	11.3955	26.2598	43.541		99.84	0.436523	0.993164	0.941406	1.20898	1.98047	4.30273	10.1279	21.3477		99.94	0.856445	1.02148	1.40039	2.44629	5.14746	12.3086	27.668	46.4307
101.64	0.541992	0.761719	0.966797	1.00684	1.9043	4.2793	10.0176	21.8828		101.74	1.04297	0.78418	1.09277	2.12109	4.62793	11.4785	26.4131	43.6914		100.84	0.416992	1.00391	0.941406	1.21777	1.99414	4.32031	10.1787	21.4199		100.94	0.84668	1.01172	1.41211	2.47461	5.18164	12.4063	27.8408	46.542
102.64	0.532227	0.751953	0.945313	0.992188	1.90234	4.31641	10.0645	21.9199		102.74	1.0332	0.786133	1.08398	2.13086	4.66895	11.5918	26.5791	43.8193		101.84	0.394531	1.01074	0.931641	1.21094	2.00098	4.34961	10.2295	21.4922		101.94	0.856445	1.01172	1.41992	2.4873	5.2002	12.5078	28.0186	46.6514
103.64	0.513672	0.733398	0.926758	0.979492	1.91211	4.33008	10.125	21.96		103.74	1.03223	0.786133	1.08301	2.15039	4.70605	11.6865	26.7314	43.9609		102.84	0.385742	1.02148	0.929688	1.20898	2.02148	4.37109	10.2861	21.5625		102.94	0.84668	1.01172	1.41992	2.47559	5.24512	12.5908	28.207	46.7725
104.64	0.511719	0.728516	0.918945	0.969727	1.91406	4.32813	10.1895	22.0078		104.74	1.02344	0.774414	1.07129	2.16992	4.74902	11.7852	26.9082	44.0732		103.84	0.375977	1.02832	0.939453	1.20996	2.01465	4.40234	10.3311	21.6279		103.94	0.84668	1.02148	1.41895	2.48047	5.29785	12.6699	28.3594	46.8896
105.64	0.511719	0.730469	0.899414	0.960938	1.91406	4.33105	10.2363	22.0703		105.74	1.02832	0.756836	1.06348	2.19824	4.79785	11.8574	27.0703	44.1816		104.84	0.375977	1.03809	0.941406	1.19336	2.01172	4.4209	10.3779	21.709		104.94	0.830078	1.01172	1.4375	2.46973	5.34668	12.7529	28.5195	47.0469
106.64	0.521484	0.725586	0.879883	0.966797	1.92383	4.34961	10.2988	22.1006		106.74	1.02637	0.754883	1.05859	2.18945	4.85547	11.9365	27.2207	44.2822		105.84	0.366211	1.04102	0.929688	1.17383	2.02637	4.45117	10.4287	21.7695		105.94	0.817383	1.01855	1.43945	2.47559	5.38574	12.8115	28.668	47.1777
107.64	0.52832	0.707031	0.884766	0.967773	1.93262	4.35156	10.3379	22.1582		107.74	1.0293	0.743164	1.05176	2.19434	4.9043	12.0166	27.3613	44.3643		106.84	0.357422	1.04297	0.929688	1.15234	2.00684	4.46094	10.4697	21.8496		106.94	0.825195	1.03418	1.45605	2.47559	5.41309	12.9102	28.8281	47.29
108.64	0.542969	0.699219	0.913086	0.972656	1.95117	4.35742	10.3672	22.207		108.74	1.04785	0.736328	1.0498	2.18652	4.94434	12.0898	27.4805	44.4609		107.84	0.34668	1.03125	0.936523	1.15332	2.00488	4.48047	10.5117	21.9023		107.94	0.817383	1.03809	1.45117	2.47559	5.46582	13	28.9814	47.3799
109.64	0.542969	0.6875	0.925781	0.986328	1.94336	4.37695	10.4043	22.2676		109.74	1.06055	0.706055	1.04004	2.16992	4.97461	12.1602	27.6289	44.5361		108.84	0.337891	1.03125	0.929688	1.16406	2.01367	4.50391	10.5518	21.9512		108.94	0.81543	1.04883	1.45898	2.50391	5.49707	13.0967	29.1211	47.459
110.64	0.549805	0.6875	0.922852	0.987305	1.94434	4.38965	10.4473	22.3184		110.74	1.06934	0.708984	1.03027	2.16504	5	12.2588	27.7832	44.625		109.84	0.34375	1.0332	0.922852	1.16309	2.04297	4.51172	10.5889	22.0117		109.94	0.805664	1.03906	1.45898	2.52832	5.53809	13.1875	29.2813	47.5615
111.64	0.550781	0.689453	0.916016	0.979492	1.94336	4.40039	10.4795	22.3672		111.74	1.07031	0.708008	1.0498	2.15332	5.00879	12.3369	27.9033	44.7148		110.84	0.334961	1.02441	0.928711	1.17969	2.06348	4.5332	10.6211	22.0537		110.94	0.814453	1.04883	1.45117	2.54688	5.58398	13.2871	29.4297	47.6523
112.64	0.551758	0.679688	0.914063	0.979492	1.94434	4.41895	10.5244	22.416		112.74	1.07129	0.698242	1.04199	2.15234	5.02832	12.4336	28.0527	44.7998		111.84	0.34375	1.01367	0.947266	1.18945	2.05273	4.54395	10.6709	22.0898		111.94	0.824219	1.04102	1.45117	2.55762	5.61621	13.3789	29.5898	47.7725
113.64	0.541016	0.689453	0.908203	0.979492	1.94238	4.41992	10.5566	22.4688		113.74	1.07031	0.68457	1.04004	2.16016	5.05078	12.5166	28.1885	44.9004		112.84	0.355469	0.993164	0.929688	1.20703	2.06445	4.55273	10.7021	22.1357		112.94	0.825195	1.03418	1.45117	2.56934	5.66504	13.4512	29.7422	47.8721
114.64	0.539063	0.6875	0.898438	0.984375	1.95313	4.42773	10.5928	22.5195		114.74	1.05273	0.701172	1.0332	2.16895	5.0791	12.6064	28.3379	44.9824		113.84	0.354492	0.982422	0.919922	1.22656	2.07422	4.57031	10.7314	22.1914		113.94	0.807617	1.01953	1.45898	2.57227	5.68945	13.5488	29.8906	47.9531
115.64	0.539063	0.697266	0.889648	0.989258	1.95313	4.44043	10.6416	22.5605		115.74	1.03906	0.730469	1.03223	2.18945	5.10938	12.6699	28.4707	45.0635		114.84	0.348633	0.960938	0.911133	1.21777	2.07129	4.61133	10.7617	22.2324		114.94	0.807617	1.01172	1.45898	2.56934	5.69043	13.6309	30.0576	48.0215
116.64	0.532227	0.698242	0.867188	0.979492	1.95313	4.45801	10.6943	22.6172		116.74	1.03418	0.725586	1.03223	2.21387	5.12988	12.7471	28.6094	45.1445		115.84	0.327148	0.949219	0.910156	1.21777	2.07227	4.63281	10.8018	22.2744		115.94	0.802734	0.995117	1.4541	2.56738	5.71387	13.707	30.209	48.1016
117.64	0.53125	0.697266	0.874023	0.996094	1.94043	4.4668	10.7461	22.6494		117.74	1.02148	0.739258	1.02246	2.23828	5.16699	12.8291	28.7686	45.2324		116.84	0.308594	0.941406	0.900391	1.20313	2.07227	4.63477	10.8506	22.332		116.94	0.790039	0.982422	1.46289	2.57813	5.75781	13.7988	30.3711	48.1826
118.64	0.513672	0.71582	0.870117	0.999023	1.92969	4.49121	10.7861	22.6992		118.74	0.993164	0.717773	1.03223	2.2666	5.17969	12.9072	28.9102	45.2959		117.84	0.317383	0.941406	0.881836	1.18066	2.07227	4.64551	10.8799	22.3809		117.94	0.771484	0.980469	1.4707	2.58887	5.7959	13.8672	30.5195	48.2559
119.64	0.483398	0.720703	0.864258	0.999023	1.93945	4.52148	10.8096	22.7451		119.74	0.992188	0.71582	1.03223	2.31934	5.20996	12.9922	29.043	45.3564		118.84	0.305664	0.939453	0.874023	1.16211	2.07227	4.6543	10.9287	22.418		118.94	0.759766	0.960938	1.47754	2.60547	5.81738	13.9561	30.6602	48.333
120.64	0.492188	0.701172	0.845703	0.989258	1.93359	4.54883	10.8506	22.7773		120.74	0.970703	0.706055	1.0498	2.3418	5.24902	13.0752	29.1895	45.4033		119.84	0.322266	0.933594	0.861328	1.15234	2.08398	4.67285	10.9971	22.4805		119.94	0.768555	0.954102	1.48828	2.61328	5.84668	14.0273	30.8008	48.4287
121.64	0.480469	0.699219	0.845703	0.999023	1.94824	4.58008	10.8887	22.8262		121.74	0.980469	0.699219	1.07813	2.34961	5.28027	13.1631	29.3223	45.4844		120.84	0.336914	0.931641	0.867188	1.15039	2.0752	4.69336	11.0596	22.5391		120.94	0.766602	0.951172	1.5	2.63281	5.89551	14.1055	30.9414	48.501
122.64	0.485352	0.670898	0.827148	1.0166	1.94141	4.59473	10.8975	22.8477		122.74	0.973633	0.689453	1.08984	2.36133	5.31445	13.2471	29.4727	45.543		121.84	0.334961	0.921875	0.876953	1.13281	2.05566	4.71094	11.1006	22.6113		121.94	0.758789	0.929688	1.50098	2.64453	5.91895	14.1807	31.082	48.5693
123.64	0.478516	0.650391	0.806641	1.00098	1.95898	4.61133	10.9375	22.8789		123.74	0.979492	0.686523	1.10742	2.36328	5.36816	13.3438	29.6113	45.6133		122.84	0.336914	0.90332	0.87793	1.13379	2.07227	4.74023	11.1318	22.6475		122.94	0.739258	0.939453	1.51172	2.64746	5.94629	14.2773	31.2305	48.6475
124.64	0.467773	0.636719	0.795898	1.00684	1.97266	4.6377	10.9766	22.9102		124.74	0.96875	0.689453	1.12695	2.35449	5.40625	13.4443	29.7588	45.6836		123.84	0.319336	0.90918	0.888672	1.14453	2.07227	4.79199	11.1777	22.7041		123.94	0.71875	0.933594	1.50879	2.65527	5.95117	14.3789	31.3789	48.7275
125.64	0.470703	0.636719	0.794922	1.00684	1.98242	4.65039	11.0225	22.9326		125.74	0.978516	0.688477	1.13477	2.33301	5.43555	13.5264	29.8906	45.7686		124.84	0.298828	0.910156	0.880859	1.12207	2.08398	4.8291	11.1816	22.748		124.94	0.717773	0.931641	1.50977	2.66211	5.97754	14.4707	31.5215	48.8115
126.64	0.460938	0.626953	0.806641	1.01855	1.98047	4.6582	11.0488	22.959		126.74	0.987305	0.696289	1.1123	2.33008	5.4541	13.6143	30.0137	45.8496		125.84	0.288086	0.910156	0.87207	1.10352	2.0918	4.84961	11.2178	22.7891		125.94	0.717773	0.939453	1.51465	2.68164	5.98828	14.5596	31.6797	48.8994
127.64	0.472656	0.609375	0.806641	1.01172	1.99219	4.66992	11.0859	22.9795		127.74	0.990234	0.686523	1.11523	2.33789	5.49707	13.6836	30.1113	45.9287		126.84	0.276367	0.902344	0.859375	1.13184	2.08398	4.86816	11.2588	22.8203		126.94	0.712891	0.923828	1.49219	2.68848	6.02637	14.6475	31.8213	48.998
128.64	0.472656	0.616211	0.806641	0.989258	2.00488	4.67773	11.1191	23.0371		128.74	0.99707	0.689453	1.10547	2.34277	5.53027	13.7637	30.2344	46.0215		127.84	0.274414	0.912109	0.834961	1.15137	2.09375	4.90234	11.3066	22.8594		127.94	0.717773	0.939453	1.49512	2.68945	6.06445	14.7363	31.9512	49.0986
129.64	0.482422	0.617188	0.818359	0.982422	2.00195	4.69922	11.1504	23.0898		129.74	0.985352	0.688477	1.08301	2.36816	5.53027	13.8252	30.3545	46.1016		128.84	0.276367	0.904297	0.820313	1.16309	2.0957	4.91406	11.375	22.9053		128.94	0.719727	0.948242	1.49219	2.69824	6.10449	14.8281	32.0713	49.1895
130.64	0.480469	0.598633	0.806641	0.972656	2	4.70117	11.1602	23.1191		130.74	0.972656	0.666992	1.07227	2.37695	5.54883	13.9072	30.4561	46.1816		129.84	0.294922	0.874023	0.832031	1.16309	2.08594	4.91211	11.4287	22.9512		129.94	0.725586	0.960938	1.48535	2.69922	6.17383	14.9268	32.2012	49.2607
131.64	0.473633	0.580078	0.794922	0.959961	1.99316	4.70898	11.1758	23.1484		131.74	0.962891	0.676758	1.06641	2.40039	5.58496	13.9971	30.5557	46.2803		130.84	0.295898	0.871094	0.838867	1.16113	2.08398	4.90332	11.4678	22.9834		130.94	0.71875	0.958984	1.47363	2.71777	6.22266	15.0361	32.3398	49.3408
132.64	0.479492	0.571289	0.790039	0.958984	1.98242	4.7207	11.2051	23.1699		132.74	0.944336	0.666992	1.06348	2.4209	5.62598	14.0703	30.6621	46.3418		131.84	0.302734	0.861328	0.849609	1.15137	2.0918	4.92383	11.5088	23.0244		131.94	0.709961	0.967773	1.46582	2.73438	6.27344	15.1172	32.4688	49.4014
133.64	0.478516	0.56543	0.777344	0.967773	1.98535	4.72852	11.2275	23.1885		133.74	0.919922	0.65332	1.05371	2.42188	5.65918	14.1406	30.7979	46.3945		132.84	0.304688	0.864258	0.859375	1.13281	2.09375	4.94141	11.54	23.0527		132.94	0.688477	0.970703	1.4707	2.74414	6.28906	15.207	32.6094	49.4785
134.64	0.487305	0.55957	0.780273	0.972656	1.97461	4.74023	11.2559	23.209		134.74	0.919922	0.65332	1.04004	2.42773	5.69824	14.2012	30.9199	46.4336		133.84	0.310547	0.861328	0.859375	1.12207	2.08496	4.9541	11.5527	23.1113		133.94	0.683594	0.960938	1.47266	2.77637	6.32715	15.2725	32.7021	49.5313
135.64	0.478516	0.56543	0.779297	0.978516	1.96289	4.75977	11.2881	23.2393		135.74	0.938477	0.645508	1.04004	2.43945	5.71777	14.2578	31.0488	46.4912		134.84	0.313477	0.859375	0.859375	1.10352	2.10352	4.97266	11.5703	23.1396		134.94	0.686523	0.956055	1.4707	2.80469	6.3584	15.3477	32.8105	49.5928
136.64	0.487305	0.594727	0.769531	0.967773	1.96387	4.76953	11.3164	23.2773		136.74	0.913086	0.655273	1.04199	2.45215	5.72754	14.3301	31.1865	46.5576		135.84	0.317383	0.844727	0.839844	1.09277	2.12207	4.99219	11.5908	23.1797		135.94	0.686523	0.931641	1.4707	2.83594	6.38965	15.4277	32.9375	49.6709
137.64	0.49707	0.607422	0.765625	0.960938	1.9541	4.78711	11.3486	23.3154		137.74	0.928711	0.645508	1.03906	2.44629	5.76172	14.3799	31.3008	46.6201		136.84	0.317383	0.822266	0.839844	1.09082	2.12109	5.01855	11.6104	23.2041		136.94	0.674805	0.929688	1.46387	2.8584	6.40723	15.5156	33.0635	49.7295
138.64	0.49707	0.614258	0.756836	0.94043	1.95996	4.7998	11.377	23.3457		138.74	0.922852	0.645508	1.03027	2.42383	5.77832	14.4658	31.4287	46.6797		137.84	0.307617	0.813477	0.839844	1.09961	2.12305	5.04785	11.6406	23.2373		137.94	0.686523	0.922852	1.46289	2.86816	6.44824	15.5908	33.1914	49.7803
139.64	0.49707	0.617188	0.746094	0.921875	1.97266	4.81055	11.416	23.374		139.74	0.895508	0.645508	1.03223	2.4209	5.79102	14.5439	31.5342	46.75		138.84	0.289063	0.794922	0.838867	1.11035	2.13281	5.05859	11.6709	23.2813		138.94	0.696289	0.905273	1.46289	2.86426	6.4707	15.668	33.3203	49.8506
140.64	0.506836	0.626953	0.755859	0.90918	1.99219	4.8125	11.4404	23.3867		140.74	0.874023	0.655273	1.01074	2.42969	5.82031	14.6455	31.6426	46.8086		139.84	0.28125	0.78125	0.857422	1.1123	2.12305	5.06836	11.7168	23.3135		139.94	0.698242	0.90918	1.46289	2.87305	6.50879	15.7666	33.458	49.9092
141.64	0.498047	0.599609	0.755859	0.911133	1.99219	4.81836	11.4707	23.4043		141.74	0.859375	0.668945	1.00098	2.44043	5.8584	14.7461	31.752	46.8594		140.84	0.288086	0.792969	0.871094	1.11914	2.11328	5.07715	11.75	23.3418		140.94	0.685547	0.898438	1.46094	2.87988	6.5293	15.8594	33.6162	49.9502
142.64	0.490234	0.583008	0.763672	0.907227	2	4.83008	11.498	23.418		142.74	0.859375	0.666992	0.994141	2.45117	5.88965	14.835	31.8438	46.9033		141.84	0.257813	0.800781	0.874023	1.12988	2.09375	5.11133	11.7783	23.3789		141.94	0.696289	0.898438	1.45117	2.88574	6.56055	15.9375	33.7588	50.0107
143.64	0.481445	0.572266	0.773438	0.897461	2.01172	4.84766	11.5244	23.4473		143.74	0.859375	0.648438	0.984375	2.4707	5.90918	14.9023	31.9531	46.9512		142.84	0.24707	0.817383	0.854492	1.13477	2.08301	5.11133	11.8008	23.4102		142.94	0.693359	0.881836	1.45117	2.90723	6.58008	16.0098	33.8779	50.0625
144.64	0.470703	0.548828	0.78418	0.887695	2.00488	4.88574	11.5449	23.4609		144.74	0.861328	0.628906	0.976563	2.49023	5.93555	14.9785	32.0898	46.9932		143.84	0.235352	0.822266	0.849609	1.12207	2.08496	5.12207	11.8457	23.4492		143.94	0.704102	0.878906	1.45117	2.91602	6.61621	16.0859	33.9814	50.1104
145.64	0.450195	0.546875	0.804688	0.890625	2.01172	4.91699	11.5928	23.4805		145.74	0.887695	0.606445	0.975586	2.49219	5.96777	15.0459	32.2109	47.0313		144.84	0.235352	0.829102	0.852539	1.1123	2.11035	5.12402	11.8896	23.4688		144.94	0.696289	0.888672	1.44922	2.92676	6.65527	16.1777	34.0967	50.1592
146.64	0.424805	0.548828	0.787109	0.879883	2.00391	4.93848	11.6006	23.5195		146.74	0.882813	0.598633	0.981445	2.49121	5.99707	15.1191	32.3213	47.0654		145.84	0.227539	0.850586	0.830078	1.1123	2.11621	5.13574	11.9287	23.5215		145.94	0.6875	0.880859	1.44043	2.90723	6.69629	16.2578	34.207	50.2393
147.64	0.412109	0.550781	0.779297	0.889648	2.02832	4.95703	11.6074	23.5586		147.74	0.890625	0.586914	1.00293	2.48535	6.02539	15.1982	32.4199	47.0967		146.84	0.225586	0.869141	0.820313	1.12012	2.12305	5.14746	11.9697	23.5576		146.94	0.693359	0.878906	1.45117	2.91504	6.72949	16.3477	34.3232	50.292
148.64	0.374023	0.560547	0.767578	0.897461	2.04785	4.96094	11.626	23.5898		148.74	0.889648	0.586914	0.995117	2.4707	6.0459	15.2764	32.5215	47.125		147.84	0.219727	0.871094	0.825195	1.12012	2.14258	5.12598	12.0059	23.5898		147.94	0.694336	0.854492	1.45117	2.92871	6.76367	16.4297	34.4209	50.3408
149.64	0.371094	0.529297	0.767578	0.918945	2.05273	4.95996	11.6465	23.6289		149.74	0.900391	0.615234	0.991211	2.45996	6.08691	15.3525	32.6113	47.165		148.84	0.219727	0.861328	0.818359	1.12988	2.14453	5.13086	12.0381	23.6387		148.94	0.6875	0.851563	1.45117	2.94629	6.7959	16.498	34.5586	50.4092
150.64	0.342773	0.539063	0.757813	0.925781	2.07129	4.94238	11.666	23.6602		150.74	0.890625	0.606445	0.999023	2.45898	6.12012	15.4229	32.7109	47.2109		149.84	0.208008	0.852539	0.802734	1.14355	2.13574	5.14551	12.0723	23.6426		149.94	0.668945	0.859375	1.46289	2.97461	6.83496	16.5781	34.6846	50.4727
151.64	0.330078	0.529297	0.736328	0.920898	2.07422	4.92285	11.6855	23.6602		151.74	0.866211	0.608398	0.983398	2.47754	6.14746	15.4863	32.7939	47.2539		150.84	0.203125	0.853516	0.800781	1.15137	2.12305	5.15234	12.0898	23.6602		150.94	0.665039	0.859375	1.46289	2.99902	6.87793	16.6328	34.8008	50.5303
152.64	0.320313	0.527344	0.724609	0.916016	2.08203	4.92188	11.7051	23.6689		152.74	0.863281	0.606445	0.981445	2.5	6.16895	15.5459	32.8926	47.3008		151.84	0.213867	0.851563	0.798828	1.15332	2.11426	5.17871	12.1104	23.6797		151.94	0.649414	0.851563	1.45313	3.02637	6.89844	16.6895	34.9102	50.5811
153.64	0.313477	0.508789	0.724609	0.907227	2.08398	4.92773	11.7461	23.6699		153.74	0.841797	0.594727	0.982422	2.5	6.18945	15.6191	33.001	47.3389		152.84	0.208008	0.833008	0.789063	1.14453	2.12402	5.20801	12.1309	23.6846		152.94	0.647461	0.856445	1.46875	3.02148	6.94336	16.7578	35.0273	50.6328
154.64	0.3125	0.490234	0.726563	0.892578	2.06543	4.93945	11.7861	23.6689		154.74	0.828125	0.587891	0.981445	2.50195	6.23047	15.6885	33.1211	47.3789		153.84	0.208008	0.802734	0.788086	1.13379	2.12305	5.24023	12.1543	23.6934		153.94	0.648438	0.851563	1.4707	3.02148	6.99707	16.8311	35.1338	50.6904
155.64	0.307617	0.469727	0.712891	0.873047	2.05273	4.93945	11.8242	23.6699		155.74	0.821289	0.603516	0.973633	2.51367	6.26074	15.7734	33.252	47.4395		154.84	0.188477	0.800781	0.787109	1.11523	2.11328	5.25	12.1621	23.7207		154.94	0.639648	0.849609	1.50684	3.00879	7.04297	16.9307	35.2324	50.7197
156.64	0.310547	0.460938	0.712891	0.868164	2.06348	4.94922	11.8477	23.6611		156.74	0.802734	0.613281	0.980469	2.52148	6.28906	15.8545	33.3613	47.4805		155.84	0.188477	0.793945	0.788086	1.12207	2.12109	5.27148	12.1787	23.749		155.94	0.62793	0.832031	1.50195	3	7.0957	17.0117	35.3232	50.7686
157.64	0.307617	0.46582	0.734375	0.858398	2.05078	4.98926	11.8584	23.6865		157.74	0.789063	0.612305	0.982422	2.52148	6.33887	15.9512	33.4609	47.5117		156.84	0.166992	0.783203	0.777344	1.12402	2.12207	5.25391	12.2217	23.7695		156.94	0.639648	0.820313	1.50195	3.01758	7.13281	17.0898	35.4121	50.793
158.64	0.301758	0.467773	0.726563	0.87793	2.0498	5.01953	11.877	23.6992		158.74	0.797852	0.614258	0.981445	2.52344	6.37695	16.0332	33.5557	47.5215		157.84	0.157227	0.762695	0.777344	1.1123	2.13965	5.25488	12.249	23.7822		157.94	0.654297	0.807617	1.49219	3.01855	7.18262	17.1719	35.501	50.8311
159.64	0.291016	0.450195	0.734375	0.889648	2.06055	5.04785	11.8965	23.7168		159.74	0.789063	0.625977	0.96875	2.5293	6.39844	16.1045	33.6406	47.5518		158.84	0.138672	0.763672	0.789063	1.10254	2.14063	5.25391	12.2803	23.8193		158.94	0.666992	0.789063	1.4668	3.01953	7.22461	17.249	35.6016	50.8721
160.64	0.289063	0.467773	0.716797	0.887695	2.0791	5.07813	11.9063	23.7188		160.74	0.789063	0.609375	0.97168	2.53125	6.43555	16.1768	33.7334	47.5723		159.84	0.125	0.766602	0.782227	1.10059	2.14258	5.25391	12.2881	23.8232		159.94	0.676758	0.789063	1.44629	3.03809	7.25684	17.3447	35.6797	50.9043
161.64	0.277344	0.476563	0.695313	0.896484	2.07031	5.08789	11.916	23.7383		161.74	0.78125	0.578125	0.973633	2.5293	6.46777	16.2539	33.8125	47.6094		160.84	0.125977	0.761719	0.789063	1.10059	2.1543	5.26172	12.3115	23.8301		160.94	0.676758	0.78125	1.42676	3.04004	7.30566	17.4395	35.7881	50.9482
162.64	0.267578	0.459961	0.678711	0.907227	2.04395	5.09473	11.9443	23.7578		162.74	0.769531	0.545898	0.963867	2.53711	6.49707	16.2988	33.9004	47.6602		161.84	0.123047	0.75	0.772461	1.10059	2.15234	5.27344	12.3506	23.8398		161.94	0.658203	0.78125	1.42188	3.03125	7.33398	17.5215	35.8887	50.9844
163.64	0.261719	0.461914	0.665039	0.916016	2.0332	5.09961	11.9648	23.7861		163.74	0.78125	0.536133	0.959961	2.56152	6.53809	16.3584	33.9834	47.7109		162.84	0.124023	0.751953	0.751953	1.10059	2.16309	5.29004	12.3535	23.8691		162.94	0.638672	0.78125	1.43652	3.04004	7.35938	17.5977	35.9883	51.0303
164.64	0.266602	0.460938	0.685547	0.916992	2.03125	5.10156	11.9863	23.8086		164.74	0.78125	0.536133	0.97168	2.56055	6.57715	16.4297	34.0801	47.7598		163.84	0.132813	0.744141	0.738281	1.10059	2.13574	5.30078	12.3633	23.8906		163.94	0.599609	0.772461	1.44141	3.05762	7.3877	17.6797	36.0898	51.0684
165.64	0.261719	0.46875	0.677734	0.897461	2.03125	5.07129	12.0176	23.8281		165.74	0.772461	0.524414	0.980469	2.57227	6.59863	16.4902	34.1738	47.8076		164.84	0.133789	0.730469	0.738281	1.11719	2.13086	5.30273	12.3994	23.9004		164.94	0.586914	0.759766	1.45996	3.06738	7.41016	17.7393	36.1992	51.1182
166.64	0.25	0.475586	0.677734	0.898438	2.0332	5.05176	12.0439	23.8398		166.74	0.762695	0.509766	0.991211	2.5918	6.63574	16.5566	34.2451	47.8613		165.84	0.133789	0.706055	0.748047	1.12988	2.13574	5.30859	12.4297	23.9375		165.94	0.578125	0.769531	1.4873	3.0752	7.42676	17.7988	36.3008	51.1582
167.64	0.25	0.478516	0.677734	0.896484	2.03906	5.05859	12.0742	23.8545		167.74	0.753906	0.516602	1	2.59961	6.66016	16.6357	34.335	47.8926		166.84	0.126953	0.710938	0.756836	1.12207	2.125	5.3418	12.4434	23.9414		166.94	0.583984	0.762695	1.49707	3.09668	7.45605	17.8604	36.4102	51.1904
168.64	0.25	0.458984	0.677734	0.890625	2.03906	5.06152	12.0791	23.8604		168.74	0.753906	0.518555	1.00098	2.61816	6.69043	16.7041	34.4219	47.9297		167.84	0.121094	0.701172	0.779297	1.1123	2.12109	5.35449	12.4717	23.9609		167.94	0.584961	0.78125	1.49023	3.10645	7.47754	17.9482	36.5029	51.2295
169.64	0.25	0.430664	0.658203	0.880859	2.05078	5.06348	12.0957	23.8506		169.74	0.729492	0.509766	1.00098	2.63672	6.7002	16.7666	34.5098	47.9688		168.84	0.137695	0.699219	0.797852	1.10547	2.11523	5.37109	12.4912	23.9727		168.94	0.586914	0.772461	1.46191	3.10938	7.50781	18.0361	36.6094	51.252
170.64	0.251953	0.419922	0.630859	0.868164	2.05176	5.07031	12.1172	23.8477		170.74	0.71875	0.508789	1.00586	2.65039	6.72754	16.8135	34.6211	48.0127		169.84	0.12793	0.708984	0.779297	1.10254	2.11035	5.38086	12.5156	23.9922		169.94	0.588867	0.78125	1.45215	3.11621	7.5459	18.1094	36.7188	51.2803
171.64	0.260742	0.398438	0.626953	0.87793	2.0625	5.08789	12.1396	23.8594		171.74	0.704102	0.499023	1.01465	2.64063	6.74707	16.8857	34.7129	48.0498		170.84	0.135742	0.701172	0.762695	1.07129	2.11133	5.40234	12.5371	23.9824		170.94	0.579102	0.78125	1.44141	3.12793	7.59375	18.209	36.832	51.3115
172.64	0.259766	0.386719	0.605469	0.871094	2.03418	5.11719	12.166	23.8691		172.74	0.709961	0.506836	1.01367	2.65039	6.77637	16.9463	34.8096	48.0898		171.84	0.137695	0.699219	0.75	1.04297	2.10352	5.39355	12.5576	23.9922		171.94	0.577148	0.759766	1.41309	3.12793	7.6377	18.2959	36.9121	51.3506
173.64	0.261719	0.388672	0.59668	0.860352	2.02148	5.13867	12.1973	23.8789		173.74	0.691406	0.508789	1.02441	2.66797	6.78906	16.9971	34.917	48.1094		172.84	0.137695	0.692383	0.75	1.03711	2.11328	5.40234	12.5869	24.0098		172.94	0.558594	0.767578	1.41211	3.13965	7.67773	18.3672	37.0127	51.3818
174.64	0.256836	0.385742	0.602539	0.84668	2.02441	5.15723	12.207	23.8867		174.74	0.679688	0.515625	1.03223	2.67969	6.80957	17.0674	35.0068	48.1406		173.84	0.144531	0.681641	0.728516	1.04004	2.11523	5.41992	12.6084	24.0371		173.94	0.547852	0.761719	1.42871	3.13965	7.68945	18.4209	37.1094	51.4189
175.64	0.279297	0.396484	0.588867	0.836914	2.01367	5.1875	12.21	23.8965		175.74	0.672852	0.516602	1.04395	2.68945	6.83008	17.1279	35.0811	48.1816		174.84	0.135742	0.682617	0.711914	1.02246	2.12305	5.42383	12.6279	24.0586		174.94	0.550781	0.742188	1.43652	3.14648	7.71875	18.4795	37.2012	51.4473
176.64	0.271484	0.397461	0.594727	0.845703	1.99512	5.18945	12.2354	23.9102		176.74	0.671875	0.524414	1.04395	2.69922	6.86621	17.2041	35.1504	48.2109		175.84	0.137695	0.68457	0.71875	1.03223	2.13477	5.41504	12.6377	24.0986		175.94	0.544922	0.742188	1.43164	3.16504	7.74707	18.5518	37.2813	51.4844
177.64	0.257813	0.396484	0.595703	0.836914	1.99414	5.19629	12.2295	23.8984		177.74	0.678711	0.524414	1.03418	2.71094	6.91895	17.2861	35.2031	48.2402		176.84	0.125977	0.673828	0.730469	1.07715	2.14258	5.44043	12.6602	24.1094		176.94	0.550781	0.740234	1.43848	3.17676	7.78809	18.6113	37.3789	51.5107
178.64	0.25293	0.398438	0.588867	0.829102	1.99316	5.20898	12.2402	23.8984		178.74	0.679688	0.524414	1.04199	2.73926	6.95508	17.3574	35.291	48.2637		177.84	0.125977	0.671875	0.720703	1.08887	2.14258	5.4707	12.6982	24.1387		177.94	0.56543	0.743164	1.43066	3.19727	7.8252	18.6895	37.4609	51.5293
179.64	0.243164	0.398438	0.587891	0.827148	1.97559	5.22656	12.2383	23.8984		179.74	0.679688	0.526367	1.05176	2.7334	7.01563	17.4189	35.3613	48.3027		178.84	0.106445	0.689453	0.713867	1.12012	2.1543	5.48242	12.7295	24.1426		178.94	0.564453	0.732422	1.41113	3.20605	7.84863	18.7676	37.5684	51.5693
180.64	0.220703	0.390625	0.578125	0.827148	1.97461	5.24512	12.2578	23.8809		180.74	0.672852	0.516602	1.05273	2.75195	7.06738	17.4844	35.4443	48.3242		179.84	0.106445	0.709961	0.71875	1.11328	2.1543	5.5	12.751	24.1699		179.94	0.575195	0.730469	1.40137	3.22559	7.87793	18.8496	37.6523	51.6016
181.64	0.194336	0.400391	0.583984	0.810547	1.98047	5.25781	12.2793	23.8867		181.74	0.662109	0.503906	1.06348	2.76172	7.09668	17.5439	35.5039	48.334		180.84	0.106445	0.710938	0.730469	1.10254	2.16211	5.49316	12.7686	24.1865		180.94	0.576172	0.720703	1.40234	3.21875	7.91016	18.9365	37.75	51.6387
182.64	0.179688	0.402344	0.577148	0.800781	1.97363	5.2666	12.3066	23.9082		182.74	0.652344	0.49707	1.04199	2.7793	7.12012	17.6162	35.5654	48.3467		181.84	0.088867	0.704102	0.71875	1.05469	2.16406	5.49414	12.7881	24.2041		181.94	0.577148	0.707031	1.40527	3.22949	7.93848	19.0176	37.8398	51.6758
183.64	0.171875	0.400391	0.558594	0.799805	1.97266	5.27246	12.3301	23.9297		183.74	0.630859	0.478516	1.05176	2.79883	7.14746	17.6768	35.624	48.373		182.84	0.075195	0.693359	0.708984	1.02637	2.16699	5.5	12.8291	24.2295		182.94	0.570313	0.725586	1.41113	3.21973	7.9707	19.0967	37.9121	51.7266
184.64	0.176758	0.388672	0.556641	0.782227	1.99902	5.26953	12.3477	23.9443		184.74	0.621094	0.472656	1.06934	2.83496	7.16699	17.7471	35.7041	48.4033		183.84	0.075195	0.674805	0.717773	0.976563	2.17383	5.4834	12.8574	24.25		183.94	0.552734	0.735352	1.42188	3.22754	7.99707	19.1777	37.998	51.7686
185.64	0.169922	0.391602	0.556641	0.77832	2.01953	5.26074	12.3574	23.9951		185.74	0.619141	0.485352	1.06152	2.84961	7.18164	17.8242	35.7734	48.417		184.84	0.084961	0.635742	0.723633	0.943359	2.17383	5.49219	12.876	24.2695		184.94	0.52832	0.740234	1.41406	3.23047	8.02637	19.2578	38.0605	51.8096
186.64	0.171875	0.388672	0.554688	0.791992	2.03125	5.2334	12.3848	24.0293		186.74	0.591797	0.485352	1.05957	2.86133	7.2002	17.8955	35.8613	48.4551		185.84	0.098633	0.604492	0.707031	0.935547	2.18555	5.50391	12.8975	24.2695		185.94	0.490234	0.758789	1.41992	3.24902	8.0752	19.335	38.1221	51.8604
187.64	0.162109	0.370117	0.555664	0.780273	2.05078	5.23047	12.3965	24.0459		187.74	0.587891	0.49707	1.07129	2.87891	7.21875	17.9834	35.9316	48.4707		186.84	0.098633	0.59375	0.692383	0.932617	2.18555	5.52832	12.9307	24.2744		186.94	0.482422	0.759766	1.41211	3.26367	8.09668	19.4277	38.1816	51.8936
188.64	0.169922	0.347656	0.544922	0.780273	2.05078	5.24609	12.3965	24.0518		188.74	0.591797	0.504883	1.07227	2.89258	7.24902	18.0391	36.0264	48.5098		187.84	0.123047	0.582031	0.686523	0.949219	2.18066	5.56055	12.9668	24.2979		187.94	0.451172	0.761719	1.42969	3.27734	8.13477	19.4785	38.2598	51.9326
189.64	0.171875	0.347656	0.538086	0.770508	2.0459	5.25977	12.4258	24.0605		189.74	0.588867	0.485352	1.06152	2.89063	7.28027	18.1064	36.0996	48.5313		188.84	0.135742	0.569336	0.692383	0.985352	2.18359	5.56934	12.9727	24.3105		188.94	0.448242	0.753906	1.43164	3.30762	8.16309	19.5391	38.3193	51.9326
190.64	0.160156	0.339844	0.529297	0.790039	2.03613	5.2666	12.4395	24.0586		190.74	0.591797	0.478516	1.04492	2.88184	7.28809	18.167	36.1914	48.5605		189.84	0.144531	0.570313	0.682617	1.03711	2.17383	5.58984	12.9893	24.3379		189.94	0.447266	0.744141	1.42188	3.31934	8.18652	19.6152	38.4033	51.9482
191.64	0.166992	0.328125	0.519531	0.780273	2.01367	5.26758	12.4395	24.0498		191.74	0.588867	0.456055	1.04395	2.89941	7.31543	18.2285	36.25	48.5889		190.84	0.137695	0.580078	0.662109	1.08789	2.17383	5.61914	12.9941	24.3496		190.94	0.453125	0.725586	1.4248	3.33887	8.20605	19.6709	38.4873	51.9678
192.64	0.160156	0.337891	0.500977	0.775391	2.00195	5.28711	12.4375	24.042		192.74	0.611328	0.446289	1.05078	2.90039	7.33984	18.2881	36.3418	48.6309		191.84	0.147461	0.5625	0.667969	1.10938	2.18555	5.63281	13.0107	24.3721		191.94	0.46582	0.710938	1.42188	3.33691	8.21875	19.7139	38.5879	51.9727
193.64	0.148438	0.339844	0.486328	0.768555	2	5.29199	12.4307	24.041		193.74	0.62793	0.444336	1.04004	2.9082	7.3584	18.3379	36.4033	48.6611		192.84	0.12793	0.5625	0.667969	1.11523	2.17383	5.64453	13.0205	24.376		192.94	0.484375	0.710938	1.41016	3.34668	8.24902	19.7842	38.6787	51.9912
194.64	0.158203	0.341797	0.474609	0.77832	2.00195	5.27441	12.4473	24.0586		194.74	0.633789	0.455078	1.04004	2.93164	7.38086	18.3975	36.4639	48.6719		193.84	0.106445	0.550781	0.669922	1.08594	2.18555	5.64746	13.0098	24.374		193.94	0.49707	0.710938	1.40137	3.34766	8.27832	19.8613	38.7705	52.0059
195.64	0.166992	0.328125	0.474609	0.787109	2.00391	5.26953	12.4473	24.0664		195.74	0.632813	0.474609	1.04004	2.93945	7.40723	18.4775	36.5117	48.6816		194.84	0.099609	0.550781	0.648438	1.05469	2.19531	5.66406	13.0381	24.3809		194.94	0.479492	0.701172	1.40039	3.34863	8.27734	19.9111	38.8418	52.0225
196.64	0.15332	0.30957	0.466797	0.788086	2.02148	5.27246	12.4688	24.0781		196.74	0.630859	0.477539	1.06934	2.97559	7.43652	18.5576	36.5918	48.6924		195.84	0.069336	0.567383	0.638672	1.02539	2.20605	5.66406	13.0693	24.3906		195.94	0.458984	0.692383	1.40039	3.33984	8.31934	19.9697	38.918	52.04
197.64	0.142578	0.300781	0.466797	0.807617	2.02246	5.2793	12.4951	24.0781		197.74	0.612305	0.477539	1.08301	2.98828	7.46777	18.6328	36.6436	48.6816		196.84	0.055664	0.570313	0.640625	1.00586	2.20313	5.6543	13.1084	24.4004		196.94	0.460938	0.691406	1.40039	3.35742	8.3584	20.0459	39	52.0527
198.64	0.140625	0.291016	0.466797	0.802734	2.04102	5.28125	12.5049	24.0859		198.74	0.592773	0.477539	1.09473	3.0166	7.5166	18.6963	36.7197	48.6963		197.84	0.036133	0.570313	0.650391	0.981445	2.19629	5.67188	13.123	24.417		197.94	0.438477	0.669922	1.39258	3.37598	8.39746	20.127	39.0898	52.0742
199.64	0.124023	0.289063	0.466797	0.792969	2.04199	5.30859	12.5273	24.0977		199.74	0.580078	0.467773	1.10254	3.03906	7.55762	18.7549	36.7793	48.7051		198.84	0.016602	0.582031	0.647461	0.989258	2.20117	5.67969	13.1475	24.4277		198.94	0.458008	0.65332	1.39941	3.37012	8.43652	20.1875	39.1602	52.0713
200.64	0.099609	0.277344	0.464844	0.782227	2.04297	5.33008	12.5371	24.0977		200.74	0.571289	0.458984	1.08594	3.03125	7.58887	18.8174	36.8516	48.7129		199.84	0.02832	0.582031	0.640625	1.00781	2.21289	5.69141	13.1885	24.459		199.94	0.450195	0.652344	1.40137	3.37695	8.48633	20.25	39.2305	52.0889
201.64	0.097656	0.262695	0.456055	0.763672	2.06738	5.35156	12.5273	24.0986		201.74	0.5625	0.448242	1.08984	3.03027	7.62793	18.8574	36.9307	48.7119		200.84	0.016602	0.570313	0.665039	1.02734	2.20313	5.69336	13.2002	24.4678		200.94	0.436523	0.632813	1.39551	3.39551	8.53613	20.3281	39.2891	52.1035
202.64	0.083008	0.259766	0.455078	0.739258	2.08008	5.36914	12.5205	24.0977		202.74	0.569336	0.427734	1.07617	3.03125	7.65918	18.9268	37.0117	48.7305		201.84	0.033203	0.5625	0.689453	1.03027	2.20117	5.69238	13.1982	24.5		201.94	0.436523	0.62793	1.39063	3.40918	8.57715	20.3809	39.3594	52.1318
203.64	0.082031	0.25	0.455078	0.727539	2.07422	5.39844	12.5186	24.0977		203.74	0.570313	0.438477	1.06543	3.03418	7.7002	18.9873	37.0957	48.7539		202.84	0.03418	0.550781	0.681641	1.02344	2.19434	5.71289	13.1982	24.5127		202.94	0.436523	0.645508	1.39355	3.40723	8.61621	20.4502	39.4297	52.1592
204.64	0.082031	0.25	0.445313	0.717773	2.06934	5.41895	12.5371	24.1094		204.74	0.558594	0.438477	1.05176	3.04297	7.72559	19.0723	37.1875	48.752		203.84	0.052734	0.550781	0.677734	1.0293	2.19336	5.72363	13.2295	24.5215		203.94	0.429688	0.640625	1.41211	3.41016	8.65527	20.5146	39.5	52.1904
205.64	0.077148	0.233398	0.443359	0.734375	2.0752	5.41992	12.5605	24.1094		205.74	0.550781	0.448242	1.03027	3.06055	7.75684	19.1553	37.252	48.7617		204.84	0.083984	0.542969	0.669922	1.02344	2.19336	5.72559	13.2422	24.5195		204.94	0.420898	0.640625	1.40234	3.41699	8.69824	20.5898	39.5869	52.2217
206.64	0.080078	0.245117	0.435547	0.74707	2.08203	5.41797	12.5684	24.1162		206.74	0.539063	0.454102	1.02051	3.08984	7.76953	19.2344	37.3105	48.7793		205.84	0.077148	0.550781	0.667969	0.993164	2.19531	5.73242	13.2432	24.5215		205.94	0.398438	0.628906	1.40039	3.42871	8.72559	20.6504	39.6777	52.2656
207.64	0.070313	0.250977	0.428711	0.760742	2.08398	5.43652	12.6064	24.1289		207.74	0.519531	0.46582	1.02051	3.09961	7.79492	19.3037	37.3516	48.793		206.84	0.079102	0.541016	0.65332	0.981445	2.20117	5.75195	13.251	24.5322		206.94	0.407227	0.638672	1.40039	3.44043	8.75	20.707	39.75	52.3096
208.64	0.058594	0.25	0.411133	0.760742	2.06543	5.43164	12.6367	24.1367		208.74	0.500977	0.454102	1.01367	3.11133	7.83691	19.3682	37.4004	48.8174		207.84	0.057617	0.532227	0.630859	0.977539	2.21289	5.77344	13.252	24.5225		207.94	0.400391	0.642578	1.40039	3.44824	8.76953	20.7793	39.8203	52.3379
209.64	0.067383	0.248047	0.396484	0.750977	2.0752	5.42969	12.665	24.1494		209.74	0.492188	0.446289	1.0127	3.12109	7.85742	19.417	37.4512	48.8467		208.84	0.055664	0.514648	0.626953	0.981445	2.2207	5.76367	13.2783	24.543		208.94	0.398438	0.62207	1.41992	3.44824	8.7998	20.8408	39.8906	52.3682
210.64	0.068359	0.238281	0.385742	0.749023	2.08398	5.4375	12.6855	24.1484		210.74	0.482422	0.446289	1.01074	3.11914	7.8877	19.457	37.5029	48.8994		209.84	0.045898	0.518555	0.619141	0.97168	2.21387	5.75	13.3018	24.5332		209.94	0.397461	0.644531	1.43164	3.4668	8.82715	20.9053	39.9512	52.3887
211.64	0.0625	0.248047	0.386719	0.739258	2.06348	5.42969	12.6904	24.167		211.74	0.498047	0.43457	1.00098	3.12402	7.90723	19.5049	37.5801	48.9219		210.84	0.024414	0.504883	0.617188	0.970703	2.21289	5.77148	13.3193	24.5508		210.94	0.389648	0.667969	1.45117	3.4873	8.86523	20.998	39.9912	52.4141
212.64	0.052734	0.238281	0.389648	0.71875	2.04492	5.42773	12.6992	24.1758		212.74	0.492188	0.446289	0.994141	3.12988	7.92969	19.5605	37.6211	48.9414		211.84	0.03418	0.492188	0.617188	0.964844	2.21973	5.78027	13.3467	24.5635		211.94	0.404297	0.678711	1.46875	3.50488	8.89746	21.0684	40.0586	52.4229
213.64	0.050781	0.228516	0.388672	0.729492	2.04297	5.4209	12.6904	24.1875		213.74	0.482422	0.446289	0.993164	3.13867	7.97949	19.6182	37.6895	48.9629		212.84	0.052734	0.472656	0.617188	0.954102	2.23047	5.79395	13.3711	24.5771		212.94	0.385742	0.671875	1.47266	3.53516	8.93457	21.1299	40.1309	52.4238
214.64	0.043945	0.228516	0.405273	0.729492	2.03125	5.42969	12.6992	24.1875		214.74	0.473633	0.439453	0.991211	3.13867	8.00684	19.667	37.7432	48.9639		213.84	0.055664	0.472656	0.617188	0.942383	2.22461	5.80469	13.4082	24.5898		213.94	0.395508	0.672852	1.48242	3.55469	8.95605	21.1992	40.2178	52.4404
215.64	0.021484	0.220703	0.40332	0.709961	2.02344	5.42773	12.6904	24.1875		215.74	0.472656	0.436523	0.981445	3.14844	8.05664	19.7158	37.7939	48.9756		214.84	0.055664	0.462891	0.600586	0.953125	2.23145	5.8125	13.4385	24.5898		214.94	0.387695	0.662109	1.5	3.55762	8.9873	21.2598	40.2822	52.4502
216.64	0.019531	0.216797	0.425781	0.693359	2.04004	5.43945	12.6904	24.209		216.74	0.462891	0.446289	0.989258	3.15234	8.09473	19.7861	37.8418	48.9658		215.84	0.047852	0.460938	0.589844	0.961914	2.22559	5.82227	13.46	24.6191		215.94	0.385742	0.643555	1.49219	3.56543	9.00879	21.3213	40.3779	52.4893
217.64	0.00977	0.21875	0.445313	0.698242	2.04785	5.46875	12.6875	24.2109		217.74	0.454102	0.446289	1.00098	3.15039	8.12793	19.8447	37.9199	48.9902		216.84	0.029297	0.470703	0.589844	0.964844	2.23242	5.83301	13.46	24.6328		216.94	0.385742	0.624023	1.46582	3.56055	9.01758	21.3984	40.459	52.499
218.64	0.00977	0.210938	0.446289	0.709961	2.07227	5.49023	12.6973	24.209		218.74	0.443359	0.424805	1.02051	3.15039	8.1543	19.9072	37.9922	49.0039		217.84	0.00879	0.479492	0.599609	0.961914	2.23242	5.85156	13.4785	24.6475		217.94	0.385742	0.621094	1.46094	3.54102	9.03613	21.459	40.5391	52.5186
219.64	-0.00781	0.206055	0.435547	0.700195	2.09863	5.50977	12.7334	24.2188		219.74	0.441406	0.422852	1.04004	3.15332	8.17969	19.9658	38.0527	49.0283		218.84	-0.03125	0.506836	0.589844	0.969727	2.22754	5.83398	13.4873	24.6602		218.94	0.385742	0.613281	1.48047	3.55762	9.06641	21.5195	40.5996	52.542
220.64	-0.00977	0.207031	0.433594	0.689453	2.10156	5.50977	12.7461	24.2188		220.74	0.441406	0.415039	1.0498	3.16016	8.19824	20.0049	38.1182	49.043		219.84	-0.0459	0.52832	0.591797	0.973633	2.21973	5.83984	13.499	24.668		219.94	0.37793	0.613281	1.49023	3.55957	9.09668	21.5781	40.668	52.5791
221.64	-0.00781	0.208984	0.43457	0.698242	2.11328	5.50195	12.7822	24.2266		221.74	0.441406	0.415039	1.07129	3.16113	8.21777	20.0771	38.1699	49.0605		220.84	-0.05273	0.547852	0.589844	0.97168	2.21387	5.8418	13.4902	24.6797		220.94	0.366211	0.591797	1.49707	3.58691	9.13477	21.6582	40.7217	52.6074
222.64	-0.01953	0.210938	0.416016	0.719727	2.11133	5.50977	12.8154	24.2266		222.74	0.449219	0.40332	1.07324	3.16309	8.23926	20.1328	38.2305	49.0811		221.84	-0.06152	0.560547	0.589844	0.943359	2.21191	5.86914	13.5088	24.6797		221.94	0.375977	0.589844	1.51758	3.58887	9.17285	21.7256	40.7842	52.625
223.64	-0.01953	0.21875	0.40625	0.736328	2.11426	5.51172	12.8369	24.21		223.74	0.451172	0.388672	1.05957	3.18945	8.25781	20.2061	38.291	49.0947		222.84	-0.06152	0.5625	0.589844	0.923828	2.21387	5.88281	13.5205	24.6875		222.94	0.366211	0.578125	1.5332	3.6084	9.21289	21.8066	40.8232	52.6514
224.64	-0.02051	0.208984	0.413086	0.730469	2.10352	5.51758	12.8389	24.207		224.74	0.460938	0.385742	1.05273	3.20313	8.28809	20.2686	38.3535	49.084		223.84	-0.06152	0.552734	0.589844	0.942383	2.20801	5.89063	13.5264	24.709		223.94	0.373047	0.599609	1.55273	3.61621	9.25391	21.8857	40.8613	52.6611
225.64	-0.00977	0.207031	0.40332	0.728516	2.09668	5.51758	12.8115	24.1904		225.74	0.459961	0.385742	1.04199	3.20898	8.32422	20.335	38.4121	49.1016		224.84	-0.06152	0.53418	0.607422	0.922852	2.22461	5.90234	13.543	24.7109		224.94	0.374023	0.620117	1.55273	3.62793	9.2832	21.9453	40.9033	52.6611
226.64	-0.00781	0.199219	0.425781	0.737305	2.08203	5.53711	12.8164	24.1895		226.74	0.442383	0.375977	1.02539	3.24023	8.34863	20.4023	38.4629	49.1133		225.84	-0.06152	0.53125	0.625977	0.911133	2.21484	5.91016	13.5566	24.7109		225.94	0.383789	0.619141	1.54297	3.62988	9.31348	22.0273	40.9512	52.6719
227.64	-0.01953	0.1875	0.4375	0.737305	2.08691	5.57031	12.8096	24.1807		227.74	0.423828	0.375977	1.0127	3.24805	8.37793	20.4658	38.5137	49.1309		226.84	-0.08105	0.53125	0.62793	0.894531	2.21387	5.91992	13.5674	24.7109		226.94	0.37793	0.62793	1.53125	3.63574	9.33496	22.082	40.9932	52.6904
228.64	-0.01953	0.197266	0.427734	0.730469	2.09277	5.5625	12.79	24.168		228.74	0.431641	0.394531	1	3.26953	8.41016	20.5244	38.5723	49.1406		227.84	-0.08594	0.529297	0.602539	0.881836	2.21484	5.9209	13.5889	24.7012		227.94	0.37793	0.626953	1.52246	3.64746	9.37598	22.1475	41.0508	52.6924
229.64	-0.0127	0.1875	0.408203	0.729492	2.08691	5.54883	12.7949	24.168		229.74	0.44043	0.405273	1.01074	3.25977	8.44727	20.5752	38.6064	49.1602		228.84	-0.09277	0.530273	0.591797	0.876953	2.21289	5.91016	13.6074	24.6992		228.94	0.385742	0.621094	1.5166	3.66016	9.41895	22.207	41.1113	52.71
230.64	0	0.196289	0.416992	0.729492	2.08398	5.56055	12.8145	24.168		230.74	0.446289	0.395508	1.01172	3.27148	8.48535	20.6338	38.6523	49.1729		229.84	-0.09473	0.524414	0.583008	0.887695	2.22266	5.91016	13.6162	24.6924		229.94	0.361328	0.609375	1.52734	3.67871	9.43848	22.2793	41.1963	52.7393
231.64	0	0.1875	0.40625	0.729492	2.07715	5.56836	12.8477	24.168		231.74	0.470703	0.395508	1.02734	3.29102	8.49707	20.7041	38.7139	49.2031		230.84	-0.11231	0.518555	0.572266	0.917969	2.21484	5.92188	13.6279	24.7031		230.94	0.348633	0.589844	1.5459	3.69824	9.46875	22.3516	41.2578	52.749
232.64	-0.00684	0.179688	0.387695	0.719727	2.08203	5.56055	12.8496	24.1797		232.74	0.489258	0.395508	1.04883	3.2793	8.52637	20.7744	38.7539	49.2139		231.84	-0.12402	0.509766	0.560547	0.947266	2.19629	5.92285	13.6572	24.7295		231.94	0.347656	0.580078	1.54883	3.70801	9.50684	22.4082	41.3281	52.7607
233.64	-0.0293	0.167969	0.368164	0.700195	2.07227	5.54395	12.8477	24.1699		233.74	0.501953	0.387695	1.06152	3.29102	8.53906	20.8379	38.8105	49.2246		232.84	-0.13184	0.501953	0.576172	0.988281	2.18359	5.92383	13.6787	24.748		232.94	0.336914	0.587891	1.55371	3.73047	9.52832	22.4766	41.3789	52.7607
234.64	-0.02637	0.161133	0.350586	0.68457	2.05371	5.54102	12.8652	24.1758		234.74	0.499023	0.366211	1.06348	3.30273	8.56934	20.8857	38.8613	49.2236		233.84	-0.14356	0.5	0.599609	1.01953	2.19141	5.9248	13.6738	24.7598		233.94	0.318359	0.611328	1.55273	3.74902	9.55859	22.5322	41.4297	52.7793
235.64	-0.03711	0.142578	0.339844	0.668945	2.0459	5.56055	12.877	24.1611		235.74	0.483398	0.356445	1.0752	3.31055	8.5791	20.9395	38.9121	49.2441		234.84	-0.14453	0.492188	0.608398	1.02051	2.2002	5.9248	13.6904	24.7627		234.94	0.286133	0.62793	1.5625	3.76074	9.56738	22.5918	41.498	52.7881
236.64	-0.03906	0.138672	0.328125	0.660156	2.0332	5.55859	12.8682	24.1504		236.74	0.462891	0.337891	1.05371	3.31738	8.6084	20.9961	38.9629	49.2549		235.84	-0.14356	0.492188	0.619141	1.00195	2.21094	5.92383	13.7002	24.7715		235.94	0.289063	0.628906	1.53223	3.75879	9.59473	22.6387	41.5625	52.7813
237.64	-0.04102	0.129883	0.314453	0.65918	2.0293	5.56836	12.8672	24.166		237.74	0.442383	0.336914	1.04199	3.33984	8.63574	21.0195	39.0117	49.2637		236.84	-0.14356	0.480469	0.608398	0.984375	2.22266	5.94141	13.7275	24.7822		236.94	0.27832	0.640625	1.49512	3.76855	9.64453	22.7002	41.6279	52.8066
238.64	-0.03906	0.128906	0.3125	0.65918	2.02148	5.58105	12.8779	24.1748		238.74	0.441406	0.327148	1.0332	3.33984	8.66699	21.0557	39.0615	49.2568		237.84	-0.14551	0.508789	0.589844	0.961914	2.25098	5.94922	13.7393	24.791		237.94	0.277344	0.650391	1.49023	3.78516	9.67871	22.7578	41.6963	52.8193
239.64	-0.03906	0.128906	0.306641	0.65918	2.02441	5.59961	12.8887	24.1855		239.74	0.405273	0.334961	1.03223	3.34961	8.70605	21.123	39.123	49.2813		238.84	-0.13184	0.5	0.571289	0.933594	2.26172	5.94922	13.7422	24.7842		238.94	0.276367	0.642578	1.49023	3.7959	9.70605	22.8115	41.7773	52.832
240.64	-0.04004	0.145508	0.324219	0.657227	2.03125	5.59473	12.8965	24.1797		240.74	0.380859	0.353516	1.04395	3.3623	8.7373	21.165	39.1602	49.2813		239.84	-0.12402	0.509766	0.570313	0.932617	2.26563	5.96094	13.7607	24.7891		239.94	0.268555	0.62207	1.49023	3.81738	9.74414	22.8447	41.8389	52.8506
241.64	-0.05078	0.157227	0.333008	0.655273	2.03809	5.59961	12.8984	24.1777		241.74	0.371094	0.37793	1.03223	3.37305	8.77637	21.2354	39.2012	49.291		240.84	-0.12402	0.503906	0.560547	0.901367	2.25684	5.97266	13.7803	24.8008		240.94	0.268555	0.603516	1.48047	3.81934	9.77637	22.8984	41.8818	52.8701
242.64	-0.05078	0.176758	0.350586	0.648438	2.02441	5.60645	12.9092	24.1875		242.74	0.371094	0.386719	1.03223	3.37109	8.80762	21.2861	39.2451	49.3057		241.84	-0.11426	0.530273	0.558594	0.900391	2.23633	5.97266	13.7803	24.8086		241.94	0.275391	0.601563	1.49902	3.82715	9.78711	22.957	41.9131	52.8721
243.64	-0.06738	0.189453	0.353516	0.647461	2.04297	5.61914	12.918	24.1875		243.74	0.342773	0.375977	1.04395	3.38184	8.83887	21.3447	39.2891	49.3145		242.84	-0.12012	0.535156	0.541992	0.889648	2.2334	5.97363	13.7998	24.8105		242.94	0.276367	0.580078	1.50977	3.8291	9.81543	23.0107	41.959	52.8828
244.64	-0.05859	0.191406	0.345703	0.629883	2.0332	5.6123	12.9287	24.1875		244.74	0.339844	0.369141	1.03516	3.38086	8.87793	21.3955	39.332	49.3125		243.84	-0.12012	0.523438	0.521484	0.879883	2.21484	5.97266	13.8262	24.8203		243.94	0.257813	0.583008	1.52148	3.83984	9.85645	23.0703	42.001	52.9014
245.64	-0.06055	0.179688	0.336914	0.625977	2.04785	5.60156	12.9375	24.1807		245.74	0.351563	0.34668	1.03223	3.39258	8.90723	21.4541	39.3809	49.3125		244.84	-0.13184	0.518555	0.512695	0.881836	2.21387	5.98242	13.8564	24.8213		244.94	0.24707	0.573242	1.52148	3.85742	9.89258	23.1387	42.0459	52.9111
246.64	-0.05176	0.163086	0.30957	0.626953	2.06836	5.59961	12.9473	24.1875		246.74	0.351563	0.339844	1.00781	3.41211	8.94824	21.5049	39.4209	49.3135		245.84	-0.15137	0.52832	0.511719	0.87207	2.22949	5.99023	13.8896	24.832		245.94	0.245117	0.582031	1.51172	3.85156	9.92969	23.2275	42.085	52.9092
247.64	-0.04883	0.133789	0.290039	0.637695	2.0791	5.60059	12.9639	24.1875		247.74	0.351563	0.320313	0.995117	3.41211	8.98633	21.5439	39.4727	49.3193		246.84	-0.15137	0.529297	0.506836	0.882813	2.22266	6.00391	13.8916	24.8398		246.94	0.238281	0.570313	1.51074	3.8584	9.95605	23.2793	42.1328	52.9287
248.64	-0.05176	0.104492	0.277344	0.639648	2.0918	5.59961	12.9863	24.1875		248.74	0.359375	0.307617	0.981445	3.41211	9.01465	21.6162	39.5225	49.3301		247.84	-0.16113	0.523438	0.505859	0.883789	2.24219	6.01074	13.9004	24.8398		247.94	0.212891	0.570313	1.51172	3.875	9.99414	23.3398	42.1709	52.9287
249.64	-0.05078	0.080078	0.268555	0.646484	2.10059	5.59961	12.9844	24.1875		249.74	0.359375	0.305664	0.981445	3.43164	9.05566	21.6758	39.5723	49.3408		248.84	-0.15137	0.511719	0.529297	0.875	2.23438	6.01172	13.9023	24.8398		248.94	0.208008	0.560547	1.50977	3.88477	10.0146	23.4082	42.2217	52.9502
250.64	-0.07031	0.061523	0.267578	0.657227	2.10156	5.61133	12.9863	24.1777		250.74	0.369141	0.333984	0.998047	3.43359	9.05957	21.7451	39.6016	49.3682		249.84	-0.1416	0.511719	0.538086	0.893555	2.22559	6.01172	13.9111	24.8398		249.94	0.198242	0.539063	1.51953	3.91406	10.0459	23.4678	42.2607	52.9717
251.64	-0.08691	0.051758	0.28418	0.65918	2.08496	5.59961	12.9863	24.1689		251.74	0.358398	0.354492	0.981445	3.42188	9.05859	21.7979	39.6436	49.3828		250.84	-0.13965	0.511719	0.537109	0.900391	2.22461	6.02148	13.9043	24.8398		250.94	0.198242	0.548828	1.54102	3.93457	10.085	23.5205	42.3037	52.9863
252.64	-0.09668	0.041016	0.287109	0.637695	2.06543	5.58984	12.998	24.1748		252.74	0.351563	0.327148	1.00586	3.4375	9.06738	21.8564	39.7002	49.3828		251.84	-0.125	0.494141	0.53125	0.889648	2.21289	6.03125	13.9014	24.8467		251.94	0.196289	0.547852	1.55273	3.94824	10.1289	23.5781	42.3584	53.0088
253.64	-0.11719	0.048828	0.275391	0.628906	2.05273	5.58105	12.9883	24.168		253.74	0.333008	0.341797	1.02051	3.45898	9.07715	21.915	39.7402	49.3906		252.84	-0.13379	0.463867	0.519531	0.891602	2.19531	6.02148	13.9092	24.8691		252.94	0.204102	0.557617	1.56055	3.96582	10.1738	23.6475	42.4082	53.0225
254.64	-0.12793	0.039063	0.282227	0.62793	2.04199	5.56543	12.9775	24.1846		254.74	0.322266	0.334961	1.03027	3.47852	9.11621	21.9658	39.7646	49.4023		253.84	-0.1416	0.444336	0.509766	0.87207	2.19141	6.02441	13.916	24.8711		253.94	0.21582	0.568359	1.56055	3.99902	10.2139	23.707	42.4775	53.042
255.64	-0.13379	0.029297	0.275391	0.62793	2.04395	5.55371	12.9795	24.1875		255.74	0.320313	0.31543	1.01074	3.49023	9.14063	22.0186	39.8145	49.4219		254.84	-0.16211	0.429688	0.507813	0.870117	2.21289	6.0332	13.9219	24.8809		254.94	0.216797	0.580078	1.55078	3.98926	10.2383	23.751	42.5371	53.0332
256.64	-0.13281	0.00781	0.275391	0.618164	2.0332	5.56348	12.9688	24.1973		256.74	0.305664	0.296875	1.02051	3.51953	9.16895	22.0469	39.8682	49.4121		255.84	-0.16113	0.413086	0.493164	0.853516	2.21289	6.03418	13.9355	24.8896		255.94	0.227539	0.582031	1.54883	3.97754	10.252	23.791	42.5898	53.042
257.64	-0.12109	0.017578	0.263672	0.609375	2.03125	5.58105	12.9766	24.1943		257.74	0.283203	0.286133	1.02539	3.54102	9.20605	22.0947	39.9297	49.4102		256.84	-0.18262	0.405273	0.482422	0.817383	2.22461	6.04102	13.9482	24.9102		256.94	0.234375	0.582031	1.54883	3.96387	10.2588	23.833	42.6475	53.0615
258.64	-0.11719	0.02832	0.249023	0.620117	2.04297	5.60156	12.9854	24.2002		258.74	0.271484	0.295898	1.03223	3.56055	9.2373	22.1582	39.9844	49.4199		257.84	-0.18262	0.404297	0.480469	0.801758	2.23438	6.03223	13.9609	24.915		257.94	0.253906	0.574219	1.55371	3.95996	10.2695	23.8887	42.6875	53.0811
259.64	-0.10059	0.019531	0.248047	0.639648	2.04297	5.61133	13.0078	24.1992		259.74	0.269531	0.3125	1.03223	3.57227	9.27637	22.2178	40.0391	49.4316		258.84	-0.19238	0.415039	0.470703	0.792969	2.2373	6.04297	13.9912	24.9238		258.94	0.265625	0.561523	1.55273	3.9502	10.29	23.9492	42.7314	53.1006
260.64	-0.10254	0.026367	0.248047	0.629883	2.05078	5.63086	13.0342	24.2188		260.74	0.279297	0.313477	1.03516	3.58203	9.31738	22.2646	40.0986	49.4297		259.84	-0.17676	0.421875	0.450195	0.774414	2.24609	6.05078	13.9893	24.9316		259.94	0.285156	0.553711	1.56055	3.93652	10.2988	24.0078	42.7598	53.1104
261.64	-0.10156	0.037109	0.248047	0.611328	2.05078	5.63867	13.0439	24.2256		261.74	0.259766	0.334961	1.04199	3.58203	9.35742	22.3184	40.1484	49.4346		260.84	-0.17285	0.431641	0.439453	0.780273	2.23535	6.05762	14.0088	24.9229		260.94	0.276367	0.522461	1.5625	3.95605	10.3105	24.0781	42.8086	53.1113
262.64	-0.10156	0.039063	0.248047	0.616211	2.05078	5.62891	13.0645	24.2266		262.74	0.250977	0.336914	1.03516	3.59277	9.39551	22.376	40.1885	49.4414		261.84	-0.17676	0.453125	0.430664	0.770508	2.23926	6.07813	13.999	24.9365		261.94	0.261719	0.519531	1.57227	3.97559	10.3467	24.1484	42.8398	53.1104
263.64	-0.10156	0.039063	0.238281	0.621094	2.05078	5.63086	13.0859	24.2314		263.74	0.232422	0.344727	1.01563	3.61133	9.41699	22.4385	40.2285	49.4531		262.84	-0.17285	0.454102	0.428711	0.779297	2.26172	6.10059	14.0107	24.9424		262.94	0.239258	0.541016	1.57227	3.99707	10.3828	24.1992	42.9004	53.1299
264.64	-0.11133	0.039063	0.237305	0.610352	2.02441	5.64941	13.0859	24.2207		264.74	0.230469	0.334961	1.02051	3.62109	9.44727	22.4922	40.2813	49.4609		263.84	-0.16504	0.435547	0.439453	0.791992	2.27344	6.12109	14.0186	24.9482		263.94	0.199219	0.55957	1.57227	4.00684	10.417	24.2402	42.9561	53.1152
265.64	-0.11035	0.039063	0.228516	0.580078	2.01367	5.65039	13.0762	24.2119		265.74	0.21875	0.308594	1.03223	3.6123	9.48535	22.5654	40.3105	49.46		264.84	-0.16309	0.433594	0.441406	0.792969	2.26367	6.13086	14.0254	24.9492		264.94	0.169922	0.579102	1.56543	4.01855	10.4482	24.2783	43.0176	53.127
266.64	-0.13281	0.021484	0.235352	0.583984	2.00195	5.66699	13.0566	24.1895		266.74	0.204102	0.298828	1.04883	3.61914	9.50879	22.626	40.3398	49.4688		265.84	-0.15332	0.433594	0.448242	0.793945	2.25098	6.13965	14.0264	24.959		265.94	0.150391	0.577148	1.5625	4.02051	10.4756	24.3281	43.0771	53.1377
267.64	-0.13086	0.017578	0.229492	0.577148	2.00391	5.67773	13.0547	24.1826		267.74	0.201172	0.276367	1.04199	3.62598	9.53125	22.6768	40.3818	49.4805		266.84	-0.14648	0.412109	0.442383	0.780273	2.24219	6.15039	14.0479	24.9609		266.94	0.130859	0.558594	1.56055	4.01953	10.4951	24.3691	43.127	53.1758
268.64	-0.14844	0.026367	0.226563	0.586914	1.99414	5.69922	13.0635	24.1709		268.74	0.199219	0.264648	1.06152	3.63672	9.55762	22.7354	40.415	49.4902		267.84	-0.12695	0.391602	0.441406	0.785156	2.25098	6.15918	14.0693	24.9512		267.94	0.125977	0.568359	1.56055	4.00879	10.5381	24.4277	43.1914	53.1904
269.64	-0.15332	0.017578	0.244141	0.588867	2.0166	5.72754	13.0576	24.1582		269.74	0.210938	0.265625	1.08105	3.6377	9.57715	22.7979	40.4346	49.5117		268.84	-0.125	0.389648	0.431641	0.798828	2.25195	6.15332	14.0869	24.959		268.94	0.134766	0.550781	1.56055	4.02637	10.5557	24.4805	43.2285	53.2031
270.64	-0.14258	0.00781	0.253906	0.588867	2.03125	5.72949	13.0635	24.1582		270.74	0.21875	0.264648	1.08301	3.65625	9.59863	22.8369	40.4531	49.5117		269.84	-0.14258	0.400391	0.430664	0.80957	2.27344	6.1543	14.1074	24.9707		269.94	0.164063	0.53418	1.57031	4.03809	10.5967	24.5439	43.2607	53.2119
271.64	-0.13184	0	0.257813	0.579102	2.03125	5.71875	13.0957	24.168		271.74	0.230469	0.254883	1.08301	3.66992	9.61133	22.8877	40.4639	49.541		270.84	-0.15625	0.390625	0.421875	0.820313	2.29492	6.14355	14.1211	24.9795		270.94	0.176758	0.519531	1.59082	4.0459	10.6094	24.6094	43.29	53.1963
272.64	-0.11231	0.00977	0.249023	0.569336	2.02441	5.70996	13.1143	24.1631		272.74	0.24707	0.24707	1.0752	3.66992	9.62109	22.9346	40.4912	49.5615		271.84	-0.14648	0.382813	0.421875	0.823242	2.30957	6.13379	14.1514	24.9902		271.94	0.178711	0.511719	1.6084	4.05762	10.6426	24.668	43.3398	53.2119
273.64	-0.11133	0.00195	0.238281	0.55957	2.01074	5.72754	13.127	24.167		273.74	0.259766	0.238281	1.06348	3.68945	9.65137	22.9971	40.5479	49.5625		272.84	-0.14551	0.382813	0.429688	0.830078	2.30371	6.13477	14.1563	24.9922		272.94	0.178711	0.519531	1.61621	4.08203	10.6846	24.7383	43.3662	53.2129
274.64	-0.09766	0	0.236328	0.540039	2.01172	5.72168	13.1445	24.1777		274.74	0.268555	0.256836	1.05371	3.70117	9.68066	23.0361	40.5879	49.5703		273.84	-0.16309	0.366211	0.456055	0.819336	2.27832	6.14258	14.1426	24.9922		273.94	0.188477	0.514648	1.62891	4.10645	10.7061	24.7891	43.3828	53.2148
275.64	-0.08984	0	0.224609	0.545898	2.00488	5.7207	13.1465	24.1777		275.74	0.28125	0.25	1.05176	3.70898	9.68945	23.0869	40.6309	49.5918		274.84	-0.16309	0.363281	0.461914	0.821289	2.27539	6.16113	14.1494	25		274.94	0.179688	0.501953	1.6377	4.11035	10.7373	24.8301	43.4307	53.2119
276.64	-0.09961	-0.00879	0.214844	0.539063	2.01074	5.71094	13.1465	24.1807		276.74	0.274414	0.245117	1.05371	3.7207	9.70801	23.1211	40.6865	49.6084		275.84	-0.17285	0.354492	0.451172	0.811523	2.25391	6.1709	14.1592	25		275.94	0.168945	0.5	1.63184	4.12598	10.7754	24.8867	43.4707	53.2197
277.64	-0.10645	-0.01172	0.205078	0.540039	2	5.70898	13.1416	24.1631		277.74	0.263672	0.254883	1.05957	3.75	9.7373	23.1553	40.7305	49.6143		276.84	-0.18164	0.363281	0.450195	0.798828	2.24512	6.18164	14.1592	25.002		276.94	0.138672	0.5	1.61426	4.13965	10.8135	24.9307	43.501	53.2295
278.64	-0.11816	0	0.214844	0.539063	2.01172	5.72852	13.1406	24.1582		278.74	0.25293	0.248047	1.07129	3.75879	9.78613	23.1973	40.7598	49.6152		277.84	-0.19238	0.363281	0.439453	0.790039	2.23438	6.18359	14.1523	24.9951		277.94	0.12793	0.507813	1.59375	4.14941	10.8467	24.9785	43.5342	53.2305
279.64	-0.13086	0	0.216797	0.549805	2.01465	5.74023	13.1367	24.168		279.74	0.262695	0.24707	1.0791	3.76758	9.81934	23.2471	40.7793	49.6211		278.84	-0.20117	0.363281	0.430664	0.825195	2.26172	6.17383	14.1582	24.9902		278.94	0.12793	0.519531	1.5752	4.16016	10.8779	25.0371	43.5605	53.2412
280.64	-0.14746	0.00684	0.214844	0.549805	2.02344	5.74805	13.1475	24.1689		280.74	0.251953	0.24707	1.0791	3.77246	9.85352	23.2979	40.8203	49.624		279.84	-0.22363	0.371094	0.412109	0.821289	2.28223	6.18457	14.1768	25		279.94	0.116211	0.529297	1.56348	4.16113	10.9053	25.0898	43.5977	53.2607
281.64	-0.16016	0.00781	0.199219	0.556641	2.03613	5.75781	13.1582	24.168		281.74	0.25	0.235352	1.08887	3.78125	9.89551	23.3564	40.832	49.6309		280.84	-0.2334	0.37793	0.410156	0.823242	2.2832	6.17676	14.1982	25.001		280.94	0.106445	0.549805	1.55078	4.16699	10.9248	25.1289	43.6406	53.2803
282.64	-0.16797	0.00586	0.177734	0.567383	2.02539	5.77148	13.1582	24.168		282.74	0.25	0.235352	1.07324	3.78906	9.92871	23.3955	40.8613	49.6338		281.84	-0.24512	0.380859	0.415039	0.831055	2.30078	6.17188	14.1934	25.0117		281.94	0.104492	0.568359	1.56055	4.17871	10.9365	25.168	43.6875	53.2871
283.64	-0.17285	0.00781	0.167969	0.576172	2.02148	5.7793	13.165	24.1748		283.74	0.259766	0.235352	1.08105	3.80859	9.93848	23.4482	40.9121	49.6328		282.84	-0.25293	0.37793	0.410156	0.831055	2.32129	6.18359	14.2002	25.0117		282.94	0.114258	0.582031	1.56836	4.17969	10.9561	25.2256	43.7598	53.2998
284.64	-0.18164	0	0.173828	0.577148	2.03125	5.79102	13.1855	24.166		284.74	0.260742	0.225586	1.08105	3.83008	9.94922	23.5049	40.9512	49.6426		283.84	-0.26465	0.388672	0.398438	0.826172	2.33008	6.18164	14.21	25.0117		283.94	0.12793	0.572266	1.56152	4.16895	10.9775	25.2842	43.8076	53.293
285.64	-0.17969	-0.01172	0.166992	0.586914	2.03125	5.79785	13.1777	24.1553		285.74	0.259766	0.233398	1.07227	3.83203	9.95801	23.5557	40.9902	49.6523		284.84	-0.25488	0.390625	0.390625	0.813477	2.33496	6.19141	14.2178	25.0264		284.94	0.137695	0.558594	1.57227	4.17871	11.0049	25.3477	43.8525	53.2998
286.64	-0.17481	-0.02148	0.165039	0.572266	2.03125	5.80664	13.165	24.1582		286.74	0.249023	0.253906	1.08301	3.83789	9.9707	23.6143	41.0576	49.6406		285.84	-0.25391	0.371094	0.390625	0.819336	2.33398	6.19238	14.2227	25.0195		285.94	0.147461	0.551758	1.5791	4.18652	11.0264	25.4063	43.8809	53.2998
287.64	-0.16992	-0.03809	0.173828	0.552734	2.03125	5.81836	13.1514	24.1484		287.74	0.25	0.272461	1.08301	3.82324	10.0068	23.6768	41.1094	49.6406		286.84	-0.24316	0.363281	0.383789	0.819336	2.35352	6.20996	14.2412	25.0195		286.94	0.146484	0.533203	1.59961	4.19824	11.0576	25.4688	43.9102	53.2998
288.64	-0.16797	-0.06738	0.166992	0.557617	2.03125	5.82324	13.1484	24.1484		288.74	0.254883	0.286133	1.08301	3.83008	10.0381	23.7188	41.1504	49.6455		287.84	-0.24121	0.341797	0.382813	0.821289	2.33691	6.21875	14.2559	25.0195		287.94	0.147461	0.50293	1.59277	4.20801	11.085	25.5107	43.9326	53.29
289.64	-0.16797	-0.08008	0.166016	0.55957	2.0293	5.81738	13.1367	24.1504		289.74	0.261719	0.295898	1.08105	3.8418	10.0771	23.7764	41.1885	49.6426		288.84	-0.25098	0.328125	0.382813	0.830078	2.33398	6.23047	14.2852	25.0195		288.94	0.130859	0.5	1.5918	4.22754	11.1279	25.5801	43.9521	53.2998
290.64	-0.17773	-0.08984	0.136719	0.550781	2.0332	5.82813	13.1182	24.1396		290.74	0.253906	0.293945	1.09082	3.83984	10.1084	23.8271	41.2188	49.6406		289.84	-0.27148	0.321289	0.389648	0.829102	2.31543	6.23828	14.2998	25.0195		289.94	0.106445	0.5	1.59863	4.2373	11.1553	25.6318	43.9707	53.3076
291.64	-0.19141	-0.08203	0.134766	0.556641	2.04199	5.83203	13.1201	24.1416		291.74	0.244141	0.279297	1.1084	3.84961	10.1279	23.8809	41.252	49.6406		290.84	-0.28223	0.319336	0.398438	0.837891	2.3125	6.24316	14.3076	25.0293		290.94	0.078125	0.509766	1.60938	4.24902	11.1748	25.6807	44.0293	53.3076
292.64	-0.19629	-0.09863	0.12793	0.579102	2.04004	5.80176	13.127	24.1309		292.74	0.235352	0.25	1.13867	3.85742	10.1553	23.9385	41.2666	49.6523		291.84	-0.27246	0.337891	0.398438	0.838867	2.31055	6.24219	14.3174	25.0293		291.94	0.077148	0.5	1.60938	4.26855	11.1895	25.7373	44.0703	53.3291
293.64	-0.20898	-0.08887	0.126953	0.569336	2.04297	5.80371	13.1465	24.1289		293.74	0.229492	0.237305	1.15332	3.87891	10.167	23.9873	41.2813	49.6602		292.84	-0.2959	0.339844	0.400391	0.838867	2.32031	6.25391	14.3213	25.0391		292.94	0.069336	0.5	1.62793	4.28809	11.2246	25.7969	44.1094	53.3506
294.64	-0.21777	-0.08789	0.126953	0.576172	2.02441	5.80078	13.1582	24.127		294.74	0.228516	0.216797	1.14355	3.91211	10.208	24.0576	41.3057	49.6455		293.84	-0.30176	0.361328	0.390625	0.851563	2.29785	6.26855	14.3193	25.04		293.94	0.064453	0.5	1.64746	4.30566	11.2529	25.8643	44.1406	53.3691
295.64	-0.23535	-0.08008	0.126953	0.577148	2.02344	5.78906	13.1777	24.1162		295.74	0.222656	0.206055	1.14258	3.91016	10.2295	24.1064	41.3447	49.6592		294.84	-0.30371	0.363281	0.369141	0.852539	2.2832	6.2793	14.3193	25.0391		294.94	0.075195	0.482422	1.66211	4.33789	11.2842	25.9277	44.1914	53.3994
296.64	-0.23828	-0.08887	0.126953	0.56543	2.03516	5.78711	13.1973	24.1191		296.74	0.227539	0.196289	1.11719	3.91309	10.2676	24.166	41.3838	49.6533		295.84	-0.30371	0.370117	0.359375	0.84375	2.28223	6.29102	14.3271	25.0508		295.94	0.077148	0.47168	1.66895	4.36328	11.3154	25.998	44.2305	53.4189
297.64	-0.25977	-0.09961	0.126953	0.560547	2.01367	5.78906	13.2158	24.0977		297.74	0.239258	0.213867	1.08105	3.91016	10.3047	24.208	41.4219	49.6523		296.84	-0.31152	0.390625	0.356445	0.833008	2.27148	6.2998	14.3389	25.0693		296.94	0.075195	0.46875	1.67969	4.38281	11.3545	26.0654	44.2695	53.4209
298.64	-0.26465	-0.0752	0.115234	0.538086	2.02637	5.80078	13.2217	24.0869		298.74	0.24707	0.198242	1.06543	3.88672	10.3535	24.2314	41.4688	49.6514		297.84	-0.32324	0.392578	0.347656	0.831055	2.24512	6.30957	14.3438	25.0801		297.94	0.057617	0.458984	1.67188	4.39453	11.3936	26.1387	44.3203	53.4395
299.64	1.75488	1.65332	2.01172	2.0459	3.07227	7.40723	15.1074	26.0938		299.74	2.66309	2.04004	2.11035	5.49609	12.1201	25.9199	43.5146	51.8096		298.84	-0.3457	0.420898	0.349609	0.811523	2.22461	6.26172	14.3662	25.1162		298.94	0.038086	0.466797	1.64355	4.38379	11.4131	26.1846	44.3857	53.4141
300.64	-3.62695	-3.39551	-3.01074	-2.5957	0.03125	2.53711	9.8623	20.498		300.74	-4.05469	-2.9873	-0.87402	0.745117	7.06543	21.1055	37.9561	45.6592		299.84	1.40137	1.90918	2.22559	2.5293	3.69141	7.61133	16.1074	27.127		299.94	1.37695	2.43555	3.63574	6.33984	13.3037	27.8564	46.3555	54.71
301.64	-1.74414	-1.49609	-1.17285	-0.74805	0.587891	4.37891	11.623	22.2432		301.74	-1.65918	-1.12793	-0.25391	2.64355	9.06055	23.0391	39.9746	47.9541		300.84	-3.68066	-2.39746	-3.10156	-2.66504	-0.46484	3.02734	10.877	21.668		300.94	-3.15918	-2.75684	-1.99902	0.701172	7.88477	22.5547	41.0811	50.7383
302.64	-1.65625	-1.4668	-1.17969	-0.69531	0.69043	4.36133	11.5791	22.0303		302.74	-1.61523	-1.10938	-0.16309	2.63574	9.08691	23.0537	39.9258	47.9238		301.84	-1.68359	-1.21777	-1.12207	-0.65527	0.788086	4.75488	12.8682	23.3369		301.94	-1.37109	-1.04883	0.125	2.84375	9.99414	24.6416	42.7168	51.6338
303.64	-1.57813	-1.45898	-1.17871	-0.71484	0.709961	4.3418	11.4648	21.7617		303.74	-1.58789	-1.0791	-0.15527	2.64844	9.11328	23.0508	39.9277	47.8174		302.84	-1.62402	-1.05469	-1.03711	-0.61621	0.919922	4.77148	12.7617	23.1611		302.94	-1.31445	-0.93359	0.208008	2.91602	10.0107	24.6729	42.7734	51.6445
304.64	-1.5127	-1.45117	-1.1748	-0.72363	0.717773	4.34375	11.3457	21.5371		304.74	-1.5498	-1.03027	-0.12891	2.65234	9.15527	23.0244	39.9531	47.7305		303.84	-1.58789	-1.04395	-1.00488	-0.59473	0.933594	4.75488	12.6406	22.9238		303.94	-1.29883	-0.90625	0.212891	2.96289	9.98438	24.6865	42.7266	51.5693
305.64	-1.49805	-1.44922	-1.17578	-0.75	0.709961	4.33496	11.2578	21.3252		305.74	-1.54004	-1.0166	-0.1084	2.6582	9.15918	23.0098	39.9414	47.6729		304.84	-1.56641	-1.05664	-1.00098	-0.59082	0.916992	4.75781	12.5254	22.7275		304.94	-1.28516	-0.89356	0.21582	2.95313	9.97461	24.6807	42.7109	51.5283
306.64	-1.46582	-1.44141	-1.18164	-0.76074	0.701172	4.30859	11.1582	21.0908		306.74	-1.53125	-1.00293	-0.1084	2.66504	9.17871	22.9873	39.9199	47.6133		305.84	-1.53027	-1.07715	-1	-0.58008	0.882813	4.73926	12.4209	22.5459		305.94	-1.28223	-0.88086	0.232422	2.95801	9.97559	24.6709	42.6836	51.4697
307.64	-1.47559	-1.42676	-1.18359	-0.76758	0.691406	4.29785	11.0586	20.8691		307.74	-1.51953	-0.99512	-0.08887	2.66992	9.18555	22.9678	39.9189	47.5527		306.84	-1.51074	-1.0752	-1	-0.59082	0.856445	4.70898	12.3213	22.3887		306.94	-1.28223	-0.87207	0.242188	2.96875	9.97559	24.6631	42.6592	51.4023
308.64	-1.46582	-1.4248	-1.18555	-0.7793	0.683594	4.25977	10.9668	20.6797		308.74	-1.5	-0.99316	-0.08594	2.67285	9.16992	22.9473	39.8721	47.4932		307.84	-1.50293	-1.06641	-0.98731	-0.5791	0.853516	4.69141	12.249	22.2207		307.94	-1.26465	-0.85938	0.251953	2.9707	10.0068	24.6553	42.6406	51.3359
309.64	-1.45801	-1.41895	-1.18066	-0.79883	0.683594	4.20996	10.8965	20.4785		309.74	-1.49512	-1.01172	-0.09375	2.68945	9.16895	22.9482	39.8379	47.4072		308.84	-1.49121	-1.07617	-0.99023	-0.58594	0.825195	4.67188	12.1787	22.043		308.94	-1.24414	-0.84668	0.25293	2.96973	10.0078	24.6504	42.6387	51.2539
310.64	-1.47559	-1.42676	-1.17871	-0.80957	0.673828	4.15332	10.8193	20.2783		310.74	-1.49609	-1.03027	-0.10547	2.69922	9.16309	22.9395	39.8125	47.3271		309.84	-1.50293	-1.05859	-0.98926	-0.57715	0.8125	4.63574	12.0986	21.8438		309.94	-1.23828	-0.83984	0.242188	2.97559	10.0088	24.6514	42.6279	51.1914
311.64	-1.48926	-1.44629	-1.18164	-0.80957	0.671875	4.10938	10.7432	20.0977		311.74	-1.49805	-1.03906	-0.125	2.70215	9.1543	22.9336	39.7959	47.2568		310.84	-1.47754	-1.0293	-0.97949	-0.58887	0.81543	4.59473	12.0381	21.6611		310.94	-1.23145	-0.83984	0.25	2.9873	10.0176	24.6484	42.6074	51.1514
312.64	-1.4873	-1.45117	-1.19141	-0.80273	0.665039	4.08008	10.6602	19.9102		312.74	-1.5	-1.03223	-0.12598	2.70313	9.16113	22.9277	39.7734	47.1748		311.84	-1.47559	-1.01758	-0.97852	-0.5791	0.814453	4.54883	11.9609	21.4824		311.94	-1.22949	-0.82813	0.232422	2.98047	10.0166	24.6504	42.582	51.1006
313.64	-1.49707	-1.44141	-1.18555	-0.80371	0.664063	4.03906	10.5791	19.709		313.74	-1.49707	-1.0127	-0.125	2.69238	9.15234	22.9287	39.7549	47.123		312.84	-1.45801	-1.02637	-0.97754	-0.57813	0.804688	4.52637	11.8916	21.292		312.94	-1.22363	-0.83691	0.243164	2.96973	10.0176	24.6494	42.5625	51.0332
314.64	-1.49316	-1.44141	-1.19531	-0.80957	0.670898	4.00586	10.4961	19.5283		314.74	-1.50977	-1.02344	-0.12988	2.68457	9.1582	22.9199	39.7236	47.0723		313.84	-1.44141	-1.03516	-0.97852	-0.56738	0.822266	4.46582	11.791	21.1123		313.94	-1.22852	-0.86621	0.231445	2.96777	9.99805	24.6484	42.541	50.9697
315.64	-1.49609	-1.44141	-1.19727	-0.80273	0.660156	3.99805	10.4092	19.3574		315.74	-1.50684	-1.01465	-0.12012	2.67285	9.15039	22.9102	39.7012	47.0127		314.84	-1.41992	-1.0459	-0.98731	-0.58887	0.822266	4.4248	11.7031	20.9424		314.94	-1.24023	-0.86914	0.223633	2.94141	9.9707	24.6338	42.501	50.9023
316.64	-1.48926	-1.42188	-1.1875	-0.79395	0.65332	3.98926	10.3281	19.2168		316.74	-1.5166	-1.02637	-0.11523	2.67188	9.16699	22.8975	39.6719	46.9795		315.84	-1.41699	-1.03906	-0.99023	-0.58594	0.81543	4.37598	11.6299	20.7813		315.94	-1.24121	-0.87988	0.233398	2.93164	9.96875	24.6104	42.4561	50.8408
317.64	-1.47754	-1.39258	-1.18555	-0.79395	0.634766	3.96387	10.248	19.0703		317.74	-1.50586	-1.02148	-0.09375	2.67969	9.18652	22.8975	39.6504	46.9229		316.84	-1.40918	-1.05566	-0.98047	-0.59668	0.804688	4.33301	11.5508	20.6328		316.94	-1.24316	-0.88281	0.217773	2.91992	9.96777	24.582	42.4141	50.7734
318.64	-1.47754	-1.40039	-1.18555	-0.80859	0.614258	3.92188	10.166	18.918		318.74	-1.5166	-1.02441	-0.10352	2.67969	9.16992	22.8838	39.6309	46.8828		317.84	-1.40039	-1.05859	-0.99902	-0.60547	0.8125	4.30273	11.4697	20.4805		317.94	-1.22363	-0.89551	0.232422	2.90723	9.95996	24.5518	42.3701	50.7227
319.64	-1.46582	-1.40723	-1.17383	-0.81934	0.579102	3.89844	10.0762	18.7646		319.74	-1.50977	-1.0332	-0.125	2.68262	9.16895	22.9053	39.6094	46.8584		318.84	-1.38867	-1.06641	-1	-0.63574	0.804688	4.26465	11.3809	20.3535		318.94	-1.21875	-0.88867	0.232422	2.92676	9.96777	24.542	42.3242	50.6807
320.64	-1.46582	-1.42676	-1.18359	-0.83789	0.538086	3.86523	10.0156	18.6074		320.74	-1.52832	-1.02246	-0.11816	2.67969	9.1582	22.9072	39.6006	46.8184		319.84	-1.3877	-1.05957	-1	-0.6377	0.786133	4.2334	11.3193	20.2109		319.94	-1.20996	-0.90039	0.240234	2.94824	9.95801	24.5127	42.291	50.6426
321.64	-1.45898	-1.41211	-1.18457	-0.84082	0.506836	3.83203	9.92773	18.457		321.74	-1.53613	-1.01074	-0.11719	2.6709	9.15039	22.9072	39.5801	46.7813		320.84	-1.3877	-1.05762	-1	-0.65625	0.766602	4.22266	11.249	20.0918		320.94	-1.2207	-0.90723	0.242188	2.96582	9.97559	24.4893	42.2695	50.5918
322.64	-1.46582	-1.42773	-1.19531	-0.84961	0.482422	3.79004	9.84766	18.2803		322.74	-1.53809	-1.00293	-0.12695	2.66211	9.13184	22.9072	39.5674	46.7256		321.84	-1.38867	-1.07617	-1.00977	-0.66699	0.71875	4.19141	11.1807	19.9434		321.94	-1.22852	-0.90918	0.231445	2.97461	9.95898	24.4707	42.2402	50.5547
323.64	-1.45605	-1.43848	-1.2041	-0.86914	0.462891	3.76074	9.77539	18.1191		323.74	-1.54883	-0.9834	-0.14551	2.6543	9.12012	22.8984	39.5605	46.6836		322.84	-1.39746	-1.07031	-1.01172	-0.65723	0.660156	4.17188	11.1094	19.7646		322.94	-1.24121	-0.91992	0.223633	2.98047	9.93945	24.457	42.2119	50.4932
324.64	-1.45703	-1.42969	-1.19336	-0.87012	0.470703	3.73047	9.69824	17.96		324.74	-1.56738	-0.98145	-0.14746	2.65332	9.12109	22.8711	39.5127	46.6309		323.84	-1.38867	-1.07031	-1.01172	-0.67383	0.619141	4.13965	11.0518	19.624		323.94	-1.2334	-0.93652	0.204102	2.96973	9.93164	24.457	42.1797	50.4355
325.64	-1.47754	-1.43945	-1.20313	-0.87207	0.460938	3.68945	9.63867	17.8018		325.74	-1.58008	-0.98242	-0.1543	2.63574	9.12988	22.8516	39.4785	46.5781		324.84	-1.4082	-1.05859	-1	-0.66895	0.594727	4.12109	10.9707	19.4824		324.94	-1.24316	-0.95801	0.186523	2.93945	9.91895	24.4307	42.167	50.3555
326.64	-1.47949	-1.42871	-1.20508	-0.85938	0.444336	3.6582	9.58008	17.6387		326.74	-1.57031	-0.99121	-0.16504	2.61426	9.12891	22.8174	39.4199	46.5283		325.84	-1.41016	-1.06738	-0.9707	-0.68555	0.584961	4.08887	10.8828	19.3428		325.94	-1.24316	-0.95606	0.18457	2.92188	9.90039	24.4199	42.1416	50.2998
327.64	-1.49023	-1.44629	-1.22363	-0.87012	0.441406	3.62207	9.52441	17.4795		327.74	-1.56055	-1.01855	-0.17578	2.61426	9.12012	22.7871	39.376	46.4824		326.84	-1.41016	-1.05859	-0.96875	-0.68848	0.574219	4.0625	10.8105	19.2236		326.94	-1.24316	-0.95898	0.172852	2.88867	9.89746	24.418	42.1289	50.2441
328.64	-1.48047	-1.43945	-1.23438	-0.87891	0.433594	3.5752	9.43848	17.3232		328.74	-1.5293	-1.03223	-0.15918	2.61133	9.11035	22.7686	39.335	46.4541		327.84	-1.42773	-1.04688	-0.97266	-0.68848	0.56543	4.02637	10.7305	19.084		327.94	-1.24121	-0.96094	0.165039	2.88086	9.89746	24.418	42.1045	50.1885
329.64	-1.48047	-1.42969	-1.23145	-0.88965	0.416992	3.54102	9.35547	17.1973		329.74	-1.50098	-1.05078	-0.15625	2.59473	9.10938	22.7363	39.3008	46.4219		328.84	-1.42969	-1.0459	-0.96094	-0.69824	0.576172	4	10.6709	18.9609		328.94	-1.25977	-0.96777	0.15332	2.87988	9.91699	24.4102	42.0918	50.1426
330.64	-1.46875	-1.42188	-1.25195	-0.8916	0.385742	3.5	9.27637	17.0615		330.74	-1.48828	-1.0625	-0.15234	2.5918	9.11035	22.7275	39.2842	46.4072		329.84	-1.42969	-1.06641	-0.96973	-0.7002	0.564453	3.96387	10.6074	18.8223		329.94	-1.28809	-0.95703	0.15332	2.87891	9.90723	24.4102	42.0713	50.084
331.64	-1.46777	-1.42188	-1.2627	-0.91016	0.373047	3.4834	9.20703	16.9326		331.74	-1.4707	-1.07324	-0.16406	2.60352	9.11621	22.7178	39.2598	46.3809		330.84	-1.43945	-1.08691	-0.99609	-0.70703	0.571289	3.93652	10.5381	18.709		330.94	-1.30859	-0.94922	0.152344	2.88086	9.89844	24.4199	42.0527	50.0313
332.64	-1.45898	-1.42676	-1.26855	-0.92871	0.356445	3.45898	9.11816	16.7988		332.74	-1.46973	-1.09473	-0.15723	2.61328	9.11816	22.7041	39.2402	46.334		331.84	-1.42969	-1.08008	-1.02441	-0.72461	0.577148	3.9043	10.4775	18.5898		331.94	-1.33691	-0.96582	0.143555	2.87988	9.89746	24.4102	42.0244	49.9814
333.64	-1.45605	-1.44141	-1.26172	-0.93262	0.345703	3.42969	9.04785	16.6563		333.74	-1.46094	-1.0918	-0.15918	2.61914	9.12109	22.6973	39.2129	46.3008		332.84	-1.42871	-1.09473	-1.03711	-0.73731	0.583984	3.87207	10.4287	18.4521		332.94	-1.36719	-0.98633	0.132813	2.89063	9.8877	24.3926	42.002	49.9209
334.64	-1.47559	-1.45117	-1.2627	-0.94238	0.341797	3.4082	8.99902	16.5273		334.74	-1.46094	-1.08496	-0.16895	2.61914	9.11035	22.6865	39.208	46.25		333.84	-1.4375	-1.11426	-1.07227	-0.72754	0.574219	3.85352	10.3721	18.3398		333.94	-1.38867	-0.99023	0.121094	2.8877	9.87891	24.374	41.9688	49.8633
335.64	-1.4873	-1.46777	-1.26172	-0.9541	0.344727	3.39063	8.9375	16.3867		335.74	-1.48535	-1.08496	-0.17871	2.63086	9.10156	22.7041	39.1943	46.2012		334.84	-1.44824	-1.12695	-1.09961	-0.73926	0.5625	3.83301	10.3125	18.2305		334.94	-1.4082	-0.98731	0.128906	2.87891	9.86133	24.3545	41.9316	49.8184
336.64	-1.4873	-1.50488	-1.26074	-0.97363	0.34375	3.3623	8.87891	16.2461		336.74	-1.4873	-1.09277	-0.18066	2.63086	9.1084	22.709	39.1533	46.1318		335.84	-1.45898	-1.14551	-1.12598	-0.72754	0.548828	3.82422	10.2441	18.1016		335.94	-1.40918	-0.97852	0.130859	2.86816	9.84863	24.3135	41.8984	49.7803
337.64	-1.49805	-1.5293	-1.25195	-0.98047	0.333984	3.33008	8.80762	16.125		337.74	-1.49609	-1.08496	-0.18652	2.64063	9.0918	22.6982	39.1328	46.0781		336.84	-1.46094	-1.13672	-1.12793	-0.71777	0.535156	3.81934	10.1709	17.9639		336.94	-1.42773	-0.98731	0.142578	2.87793	9.8418	24.292	41.8721	49.7539
338.64	-1.50488	-1.5498	-1.23242	-0.97461	0.325195	3.28906	8.73926	16.0156		338.74	-1.5166	-1.07324	-0.18652	2.62305	9.0625	22.6797	39.1113	46.0254		337.84	-1.44238	-1.1416	-1.11719	-0.71973	0.514648	3.80078	10.1094	17.8398		337.94	-1.43945	-0.96875	0.130859	2.86133	9.84668	24.2822	41.8301	49.7236
339.64	-1.5293	-1.55078	-1.22266	-0.98047	0.3125	3.26953	8.66797	15.8896		339.74	-1.53809	-1.09473	-0.20801	2.63184	9.06055	22.6602	39.0928	45.9756		338.84	-1.43164	-1.11914	-1.13672	-0.71875	0.505859	3.78613	10.0381	17.7227		338.94	-1.43262	-0.94922	0.119141	2.85352	9.8418	24.2725	41.8203	49.6738
340.64	-1.53809	-1.56836	-1.22266	-0.97949	0.294922	3.24707	8.61523	15.7783		340.74	-1.55566	-1.11328	-0.2002	2.62207	9.04102	22.6475	39.0557	45.917		339.84	-1.42285	-1.10938	-1.14746	-0.72754	0.496094	3.76367	9.97949	17.6016		339.94	-1.43164	-0.9541	0.119141	2.84668	9.83691	24.2627	41.7969	49.625
341.64	-1.53711	-1.57031	-1.23438	-0.98047	0.28125	3.2168	8.54785	15.6699		341.74	-1.56836	-1.12305	-0.18652	2.60449	9.05762	22.6289	39.0352	45.8662		340.84	-1.39551	-1.10938	-1.15723	-0.76367	0.482422	3.73242	9.90918	17.4756		340.94	-1.43164	-0.9668	0.109375	2.84766	9.84766	24.2598	41.7891	49.5918
342.64	-1.53809	-1.56055	-1.25586	-0.99121	0.28125	3.17773	8.49902	15.54		342.74	-1.57813	-1.1416	-0.17871	2.59277	9.06934	22.626	39	45.832		341.84	-1.3916	-1.09766	-1.1582	-0.7832	0.470703	3.69434	9.86523	17.3516		341.94	-1.43945	-0.96094	0.092773	2.8418	9.83008	24.2412	41.7607	49.543
343.64	-1.54883	-1.54297	-1.27246	-1	0.28125	3.15137	8.42969	15.4209		343.74	-1.58984	-1.15332	-0.17676	2.57422	9.05957	22.6074	38.9834	45.8027		342.84	-1.39258	-1.10645	-1.15918	-0.80566	0.446289	3.64844	9.81738	17.251		342.94	-1.44727	-0.96875	0.089844	2.82227	9.8291	24.2285	41.7383	49.4922
344.64	-1.54785	-1.55957	-1.28223	-1.01855	0.28125	3.12891	8.36719	15.29		344.74	-1.59668	-1.17188	-0.1875	2.56152	9.06543	22.6064	38.9541	45.7813		343.84	-1.40137	-1.12402	-1.16797	-0.82813	0.433594	3.59668	9.75879	17.1143		343.94	-1.45215	-0.96777	0.092773	2.79785	9.81055	24.2266	41.7109	49.4434
345.64	-1.54785	-1.56934	-1.27344	-1.03027	0.254883	3.09277	8.30762	15.1699		345.74	-1.5957	-1.17188	-0.18262	2.5625	9.07031	22.5889	38.9268	45.75		344.84	-1.42871	-1.14453	-1.16406	-0.81738	0.396484	3.54688	9.70117	17.0146		344.94	-1.44922	-0.97852	0.086914	2.79102	9.7793	24.2119	41.6631	49.4111
346.64	-1.55566	-1.56055	-1.28223	-1.04004	0.224609	3.04395	8.23145	15.0664		346.74	-1.60938	-1.18164	-0.19336	2.55371	9.07227	22.6045	38.8779	45.7305		345.84	-1.4375	-1.15625	-1.15918	-0.83398	0.382813	3.49707	9.64258	16.9033		345.94	-1.44043	-0.99805	0.082031	2.7832	9.76855	24.1992	41.6416	49.373
347.64	-1.55664	-1.56934	-1.27637	-1.0498	0.206055	3.00488	8.17969	14.9521		347.74	-1.59766	-1.18262	-0.22461	2.55078	9.03516	22.6084	38.832	45.7041		346.84	-1.45898	-1.15527	-1.16016	-0.83887	0.373047	3.4707	9.55371	16.7656		346.94	-1.45898	-1.00879	0.055664	2.77051	9.7666	24.1992	41.6113	49.3223
348.64	-1.55859	-1.58008	-1.28027	-1.04883	0.174805	2.99219	8.12012	14.8213		348.74	-1.59961	-1.19238	-0.24609	2.56055	9.01367	22.585	38.8037	45.6543		347.84	-1.46875	-1.16504	-1.16016	-0.83594	0.373047	3.43457	9.50293	16.6621		347.94	-1.4541	-1.00684	0.060547	2.76855	9.76953	24.1992	41.5898	49.2822
349.64	-1.55762	-1.59668	-1.2832	-1.04004	0.147461	2.96094	8.05859	14.709		349.74	-1.6084	-1.18262	-0.26758	2.56055	8.99902	22.5879	38.791	45.6035		348.84	-1.48047	-1.1582	-1.16016	-0.84668	0.373047	3.41211	9.45996	16.5898		348.94	-1.45215	-1.02441	0.060547	2.76855	9.75879	24.2109	41.5605	49.2324
350.64	-1.56641	-1.59766	-1.27344	-1.04199	0.135742	2.93262	8.00781	14.5801		350.74	-1.60742	-1.1748	-0.26953	2.56055	8.98926	22.582	38.7715	45.5537		349.84	-1.48145	-1.14844	-1.16992	-0.84863	0.354492	3.37891	9.40918	16.5195		349.94	-1.46094	-1.01953	0.060547	2.78125	9.74023	24.209	41.54	49.21
351.64	-1.56641	-1.57324	-1.27637	-1.03223	0.134766	2.91016	7.94336	14.458		351.74	-1.60938	-1.18262	-0.27051	2.54883	8.97559	22.5693	38.7588	45.5195		350.84	-1.48047	-1.14844	-1.17188	-0.85742	0.360352	3.35254	9.34082	16.4297		350.94	-1.46387	-1.01953	0.052734	2.77832	9.73535	24.2021	41.5049	49.1787
352.64	-1.56836	-1.57129	-1.27539	-1.01465	0.130859	2.88867	7.88672	14.3662		352.74	-1.6084	-1.18262	-0.25977	2.54883	8.97754	22.5508	38.75	45.4805		351.84	-1.48828	-1.14844	-1.19043	-0.87012	0.354492	3.3291	9.29004	16.333		351.94	-1.46387	-1.00781	0.070313	2.76953	9.72656	24.1904	41.4814	49.1572
353.64	-1.57031	-1.5459	-1.28223	-1.00293	0.140625	2.8623	7.81641	14.2754		353.74	-1.61914	-1.17969	-0.22266	2.53906	8.97949	22.5264	38.7422	45.4424		352.84	-1.48145	-1.15527	-1.19922	-0.87891	0.34375	3.3125	9.22266	16.2422		352.94	-1.46191	-1.00781	0.079102	2.76855	9.71582	24.1826	41.4629	49.1318
354.64	-1.55859	-1.5625	-1.28125	-1.00195	0.114258	2.8418	7.74902	14.1777		354.74	-1.62793	-1.16309	-0.21094	2.53711	8.97949	22.5342	38.7217	45.4219		353.84	-1.48242	-1.16602	-1.20898	-0.87793	0.336914	3.2998	9.16211	16.1113		353.94	-1.43555	-1.0293	0.089844	2.77051	9.70605	24.1514	41.4297	49.1006
355.64	-1.55762	-1.54102	-1.2998	-1.01758	0.103516	2.81836	7.69727	14.0898		355.74	-1.61719	-1.17188	-0.2002	2.5293	8.98926	22.5264	38.7207	45.4014		354.84	-1.47363	-1.18457	-1.20996	-0.87988	0.324219	3.28906	9.09863	15.9834		354.94	-1.43457	-1.04102	0.082031	2.77637	9.70605	24.1338	41.4082	49.0762
356.64	-1.55664	-1.54883	-1.31934	-1.02051	0.082031	2.79102	7.62891	13.9785		356.74	-1.62891	-1.16309	-0.18652	2.5293	8.99219	22.5342	38.6865	45.3643		355.84	-1.48047	-1.19629	-1.20898	-0.88672	0.323242	3.29004	9.0332	15.8936		355.94	-1.4248	-1.05957	0.063477	2.76855	9.70605	24.1006	41.3984	49.0381
357.64	-1.5752	-1.55957	-1.33203	-1.03223	0.063477	2.76953	7.55957	13.8672		357.74	-1.63867	-1.14355	-0.18848	2.54199	8.98926	22.5244	38.6563	45.3223		356.84	-1.49023	-1.22363	-1.20605	-0.8877	0.304688	3.27832	8.97949	15.7793		356.94	-1.41309	-1.0791	0.050781	2.76855	9.71582	24.0996	41.3789	48.9941
358.64	-1.57031	-1.58594	-1.34082	-1.05859	0.0625	2.73145	7.50098	13.7607		358.74	-1.65723	-1.13184	-0.19531	2.54785	8.97754	22.5244	38.6455	45.3008		357.84	-1.49316	-1.21875	-1.21387	-0.90918	0.28418	3.27148	8.91895	15.6875		357.94	-1.39258	-1.08691	0.043945	2.75684	9.70605	24.0908	41.3672	48.9609
359.64	-1.56836	-1.60938	-1.35156	-1.08008	0.054688	2.71387	7.44824	13.6514		359.74	-1.64844	-1.125	-0.21191	2.54883	8.97168	22.5146	38.6406	45.2715		358.84	-1.48828	-1.20703	-1.21582	-0.90625	0.273438	3.25488	8.85938	15.6143		358.94	-1.3916	-1.10645	0.025391	2.74707	9.70605	24.0605	41.3506	48.9238
360.64	-1.56934	-1.6084	-1.37012	-1.08789	0.044922	2.68164	7.41504	13.5342		360.74	-1.6582	-1.13086	-0.23242	2.55859	8.96777	22.5078	38.624	45.2344		359.84	-1.49316	-1.19922	-1.20801	-0.91699	0.254883	3.22559	8.80762	15.5117		359.94	-1.40332	-1.09961	0.00684	2.74512	9.70605	24.0469	41.3311	48.8672
361.64	-1.58008	-1.60938	-1.38281	-1.09082	0.042969	2.6416	7.37695	13.4326		361.74	-1.66895	-1.15332	-0.2627	2.56055	8.95801	22.4766	38.585	45.1865		360.84	-1.5	-1.1875	-1.20898	-0.92578	0.242188	3.18848	8.75879	15.4121		360.94	-1.42969	-1.09668	-0.00488	2.7666	9.68848	24.0391	41.3037	48.8223
362.64	-1.58691	-1.6377	-1.3916	-1.09961	0.036133	2.6123	7.35059	13.3398		362.74	-1.67676	-1.16992	-0.2832	2.55859	8.93945	22.4785	38.5625	45.1709		361.84	-1.51172	-1.18555	-1.21582	-0.92676	0.233398	3.15527	8.70117	15.3281		361.94	-1.45801	-1.09473	-0.01855	2.75684	9.69434	24.0391	41.2627	48.79
363.64	-1.58008	-1.64063	-1.39258	-1.10059	0.035156	2.57031	7.31836	13.25		363.74	-1.67969	-1.18066	-0.30176	2.56836	8.91992	22.4678	38.541	45.1406		362.84	-1.51953	-1.17969	-1.23535	-0.92481	0.232422	3.13086	8.65234	15.25		362.94	-1.5	-1.09473	-0.03809	2.75879	9.6875	24.0195	41.2432	48.7539
364.64	-1.59961	-1.66992	-1.40234	-1.10938	0.023438	2.53711	7.25781	13.1602		364.74	-1.67969	-1.19922	-0.32422	2.56348	8.91895	22.459	38.5098	45.1143		363.84	-1.5127	-1.18457	-1.24707	-0.91895	0.21582	3.10938	8.60254	15.168		363.94	-1.53809	-1.10742	-0.0459	2.76465	9.69629	24.001	41.2139	48.7168
365.64	-1.61914	-1.67188	-1.40332	-1.11035	0.00195	2.51758	7.20703	13.0684		365.74	-1.66992	-1.23047	-0.33691	2.55371	8.92969	22.4385	38.4912	45.084		364.84	-1.52148	-1.17969	-1.25	-0.90918	0.195313	3.08203	8.55957	15.0996		364.94	-1.54199	-1.09961	-0.06055	2.78613	9.69434	24	41.1914	48.6729
366.64	-1.62305	-1.67188	-1.42188	-1.12695	-0.0166	2.49805	7.14746	12.9766		366.74	-1.66602	-1.23828	-0.32617	2.55078	8.91211	22.4395	38.4609	45.0459		365.84	-1.5127	-1.18945	-1.25781	-0.91797	0.181641	3.07031	8.50098	15.0195		365.94	-1.53125	-1.09961	-0.04395	2.77832	9.69434	23.9902	41.1699	48.6514
367.64	-1.62109	-1.67871	-1.42383	-1.12207	-0.0293	2.47852	7.0957	12.8691		367.74	-1.66797	-1.24121	-0.3252	2.54883	8.90723	22.4385	38.4395	45.0234		366.84	-1.51172	-1.19922	-1.26953	-0.91895	0.176758	3.0625	8.43164	14.9531		366.94	-1.52051	-1.09668	-0.04102	2.76953	9.70605	23.9883	41.1484	48.623
368.64	-1.64063	-1.67285	-1.44238	-1.11035	-0.03809	2.45898	7.0293	12.7705		368.74	-1.6582	-1.24121	-0.32715	2.54199	8.91699	22.417	38.4199	44.9824		367.84	-1.50195	-1.19141	-1.27441	-0.90723	0.173828	3.05078	8.40625	14.8828		367.94	-1.50586	-1.09766	-0.02441	2.75195	9.70605	23.9932	41.127	48.6006
369.64	-1.62891	-1.66211	-1.45313	-1.11035	-0.03906	2.44727	6.97363	12.6777		369.74	-1.66602	-1.25293	-0.32715	2.52148	8.92676	22.415	38.4014	44.9326		368.84	-1.49316	-1.1875	-1.26367	-0.89258	0.181641	3.00293	8.37012	14.7842		368.94	-1.4834	-1.10254	-0.01172	2.7373	9.71582	24	41.1016	48.5615
370.64	-1.62109	-1.65332	-1.45508	-1.12207	-0.06836	2.43945	6.96191	12.5791		370.74	-1.66699	-1.23633	-0.31055	2.51172	8.93555	22.4033	38.3711	44.9033		369.84	-1.47168	-1.19727	-1.24512	-0.87207	0.183594	2.98047	8.32715	14.7012		369.94	-1.45508	-1.08008	0.00195	2.72949	9.74609	24.0068	41.0967	48.5371
371.64	-1.61914	-1.65039	-1.44336	-1.11523	-0.06055	2.4209	6.9248	12.5049		371.74	-1.6875	-1.22656	-0.30762	2.51953	8.94141	22.4131	38.3496	44.8711		370.84	-1.48047	-1.22852	-1.25195	-0.87012	0.192383	2.97266	8.27344	14.6045		370.94	-1.4541	-1.08789	0.00879	2.71777	9.73926	24.0127	41.0713	48.5068
372.64	-1.62012	-1.66016	-1.4502	-1.12207	-0.06152	2.38281	6.87695	12.4248		372.74	-1.69824	-1.21582	-0.30762	2.52246	8.9541	22.415	38.3301	44.8438		371.84	-1.5	-1.2373	-1.25781	-0.85156	0.203125	2.96094	8.22168	14.5195		371.94	-1.45605	-1.07813	0.00977	2.70996	9.74512	24.0195	41.0508	48.4893
373.64	-1.61914	-1.66016	-1.43164	-1.13379	-0.07813	2.35742	6.83105	12.3555		373.74	-1.69922	-1.21387	-0.29785	2.52441	8.94824	22.4268	38.2988	44.8027		372.84	-1.48438	-1.25	-1.24121	-0.86523	0.192383	2.95117	8.15918	14.4365		372.94	-1.46191	-1.06836	0.00977	2.73633	9.75488	24.0195	41.0313	48.4521
374.64	-1.6084	-1.67676	-1.43164	-1.13184	-0.09277	2.33301	6.78711	12.2617		374.74	-1.71582	-1.21875	-0.30762	2.51953	8.91895	22.4268	38.291	44.7695		373.84	-1.48242	-1.27441	-1.24316	-0.89258	0.191406	2.94043	8.11035	14.3408		373.94	-1.4834	-1.06836	0.00293	2.7373	9.74707	24.0098	41.0313	48.4092
375.64	-1.60742	-1.67773	-1.42188	-1.13477	-0.09961	2.31055	6.72656	12.1748		375.74	-1.71875	-1.22168	-0.31738	2.53418	8.88867	22.4268	38.2646	44.7598		374.84	-1.49121	-1.28711	-1.23047	-0.92188	0.164063	2.93945	8.06934	14.25		374.94	-1.49219	-1.07031	0.00391	2.73047	9.72852	24.0078	41.0264	48.3818
376.64	-1.62598	-1.67871	-1.43359	-1.12402	-0.09766	2.28906	6.68066	12.1094		376.74	-1.7168	-1.22363	-0.32617	2.51172	8.87402	22.4336	38.252	44.7344		375.84	-1.50098	-1.28906	-1.23242	-0.95313	0.150391	2.93164	8.03809	14.1602		375.94	-1.50098	-1.07813	0.00977	2.70801	9.70898	23.9912	40.9932	48.3457
377.64	-1.64063	-1.68945	-1.43555	-1.12988	-0.09863	2.26758	6.62207	12.0205		377.74	-1.73047	-1.2207	-0.32813	2.49805	8.84375	22.4326	38.2227	44.7012		376.84	-1.50293	-1.2793	-1.21875	-0.96484	0.152344	2.91016	8.00879	14.0723		376.94	-1.5127	-1.07031	0.00195	2.68945	9.71777	23.9785	40.9805	48.2949
378.64	-1.64063	-1.68945	-1.43555	-1.125	-0.12598	2.25293	6.57813	11.9609		378.74	-1.7207	-1.21191	-0.3291	2.50684	8.83887	22.4463	38.2012	44.6797		377.84	-1.50977	-1.28906	-1.23047	-0.97754	0.123047	2.88379	7.9707	14.001		377.94	-1.52051	-1.07813	0.00977	2.68164	9.70801	23.9697	40.9727	48.2559
379.64	-1.61914	-1.69824	-1.44238	-1.1123	-0.12891	2.24023	6.52832	11.8887		379.74	-1.71875	-1.23047	-0.32031	2.51953	8.83691	22.4434	38.2012	44.6533		378.84	-1.52051	-1.28711	-1.22363	-1.00586	0.123047	2.85352	7.92871	13.9199		378.94	-1.5127	-1.09668	0.00977	2.66211	9.69922	23.959	40.9492	48.2119
380.64	-1.62695	-1.71094	-1.47168	-1.13965	-0.14551	2.22852	6.46973	11.8086		380.74	-1.71875	-1.2334	-0.31445	2.50195	8.82813	22.4277	38.1719	44.6514		379.84	-1.5293	-1.27148	-1.21094	-1.02637	0.106445	2.83203	7.89063	13.8594		379.94	-1.52051	-1.09766	0.011719	2.64258	9.66992	23.957	40.9414	48.1689
381.64	-1.63086	-1.69922	-1.47461	-1.14844	-0.16504	2.21875	6.41602	11.7188		381.74	-1.71875	-1.23242	-0.30762	2.50684	8.83887	22.4092	38.1582	44.6309		380.84	-1.54199	-1.26953	-1.22949	-1.02051	0.09375	2.81348	7.84863	13.7891		380.94	-1.53223	-1.0957	0.00195	2.6377	9.67871	23.957	40.9033	48.1475
382.64	-1.62891	-1.70117	-1.47461	-1.14941	-0.18555	2.20215	6.36523	11.6367		382.74	-1.7002	-1.22656	-0.31738	2.5166	8.83887	22.3906	38.1484	44.6016		381.84	-1.52441	-1.28906	-1.24707	-1.01172	0.073242	2.79297	7.80762	13.7285		381.94	-1.54395	-1.09766	-0.02734	2.64844	9.68652	23.9473	40.8984	48.1182
383.64	-1.62695	-1.70117	-1.45605	-1.16113	-0.20606	2.16992	6.32617	11.5586		383.74	-1.69922	-1.22559	-0.30762	2.52734	8.8291	22.3516	38.1426	44.5938		382.84	-1.52441	-1.27734	-1.25977	-0.99414	0.047852	2.78027	7.78516	13.6406		382.94	-1.56152	-1.10645	-0.0293	2.64746	9.67676	23.9658	40.8623	48.0977
384.64	-1.64746	-1.68457	-1.43359	-1.1709	-0.22656	2.16211	6.28516	11.457		384.74	-1.69922	-1.2334	-0.29981	2.53809	8.82715	22.3271	38.1191	44.5625		383.84	-1.51465	-1.27734	-1.26172	-0.99023	0.035156	2.76172	7.74707	13.5625		383.94	-1.57031	-1.12207	-0.03613	2.6543	9.6748	23.9854	40.8398	48.0791
385.64	-1.65625	-1.67285	-1.4248	-1.1709	-0.24609	2.1377	6.25684	11.3789		385.74	-1.68262	-1.2334	-0.29981	2.54102	8.82031	22.3057	38.1094	44.5215		384.84	-1.52148	-1.28906	-1.2666	-0.97949	-0.00488	2.75195	7.7168	13.4805		384.94	-1.59277	-1.11133	-0.04688	2.65527	9.69629	23.9971	40.8281	48.0684
386.64	-1.66113	-1.66992	-1.40625	-1.19141	-0.25879	2.11719	6.23047	11.3086		386.74	-1.67188	-1.2334	-0.30762	2.54883	8.82617	22.3232	38.0986	44.4834		385.84	-1.52246	-1.29688	-1.2793	-0.94824	-0.02441	2.73242	7.69629	13.4023		385.94	-1.61133	-1.13867	-0.05859	2.66504	9.71484	23.998	40.8203	48.0596
387.64	-1.65527	-1.67969	-1.39453	-1.2168	-0.27637	2.08691	6.19434	11.2188		387.74	-1.65039	-1.2334	-0.31445	2.54199	8.82715	22.3125	38.1016	44.4199		386.84	-1.52246	-1.26074	-1.28125	-0.95117	-0.02539	2.7207	7.64746	13.3203		386.94	-1.61914	-1.13281	-0.06738	2.67578	9.71777	24	40.8105	48.0498
388.64	-1.6582	-1.67969	-1.38574	-1.22949	-0.27734	2.07813	6.17285	11.1484		388.74	-1.64844	-1.25195	-0.32715	2.53125	8.82715	22.3223	38.0938	44.3809		387.84	-1.52441	-1.25	-1.27148	-0.97461	-0.02539	2.69824	7.6084	13.25		387.94	-1.63184	-1.12109	-0.06152	2.68555	9.71777	23.9951	40.8076	48.0303
389.64	-1.66016	-1.67773	-1.3916	-1.25	-0.28516	2.07715	6.15332	11.0684		389.74	-1.63867	-1.2627	-0.31543	2.50293	8.82031	22.333	38.0732	44.3613		388.84	-1.52637	-1.23828	-1.28125	-0.99414	-0.02539	2.67188	7.54785	13.1719		388.94	-1.63379	-1.11133	-0.06738	2.68457	9.69824	23.9736	40.8174	48.001
390.64	-1.6582	-1.68652	-1.41211	-1.26855	-0.28711	2.07031	6.13672	10.9961		390.74	-1.62891	-1.26465	-0.31738	2.48633	8.80762	22.3535	38.0527	44.3389		389.84	-1.52148	-1.25488	-1.26953	-1.00684	-0.01855	2.64063	7.5	13.1182		389.94	-1.63281	-1.10645	-0.07813	2.68652	9.68652	23.9424	40.8086	47.9893
391.64	-1.65918	-1.68945	-1.42285	-1.28223	-0.27734	2.05957	6.09766	10.9307		391.74	-1.62695	-1.26465	-0.31934	2.46582	8.81738	22.3564	38.0313	44.3301		390.84	-1.51074	-1.23828	-1.29102	-1.02051	-0.000977	2.62109	7.43848	13.0527		390.94	-1.63184	-1.10645	-0.07031	2.67871	9.68555	23.9307	40.7891	47.96
392.64	-1.66016	-1.69141	-1.43359	-1.27344	-0.27637	2.06055	6.04785	10.8672		392.74	-1.65039	-1.26465	-0.33398	2.45801	8.82031	22.3467	38.0127	44.3105		391.84	-1.49121	-1.24805	-1.2998	-1.03516	0.021484	2.60645	7.39746	12.9736		391.94	-1.61426	-1.09766	-0.06055	2.68652	9.6748	23.9199	40.7627	47.9111
393.64	-1.66016	-1.67969	-1.45215	-1.28223	-0.28711	2.03711	6.00098	10.8086		393.74	-1.67871	-1.25293	-0.32813	2.43945	8.79785	22.3398	37.9805	44.2998		392.84	-1.49316	-1.2666	-1.31738	-1.04492	0.020508	2.57031	7.35156	12.9053		392.94	-1.61914	-1.09766	-0.06055	2.68164	9.68945	23.9199	40.749	47.8633
394.64	-1.66016	-1.68945	-1.46191	-1.27246	-0.27734	2.0293	5.93848	10.75		394.74	-1.69727	-1.26465	-0.33594	2.44434	8.78809	22.2988	37.9707	44.291		393.84	-1.49512	-1.27637	-1.33008	-1.0293	0.03125	2.54395	7.31152	12.8398		393.94	-1.63086	-1.10742	-0.05859	2.68164	9.69629	23.9053	40.7383	47.833
395.64	-1.66797	-1.69824	-1.46289	-1.26367	-0.28906	1.99316	5.87988	10.6699		395.74	-1.70801	-1.25488	-0.34863	2.44922	8.7666	22.2861	37.9521	44.2734		394.84	-1.49023	-1.28711	-1.33887	-1.04004	0.033203	2.52344	7.26758	12.7715		394.94	-1.62402	-1.11816	-0.05566	2.68066	9.69824	23.8965	40.7285	47.7881
396.64	-1.67773	-1.70117	-1.48242	-1.26465	-0.28906	1.97852	5.82129	10.5986		396.74	-1.74219	-1.23438	-0.37695	2.45605	8.75684	22.2793	37.9336	44.2373		395.84	-1.50098	-1.30859	-1.33789	-1.04004	0.016602	2.51172	7.22949	12.6943		395.94	-1.62598	-1.12109	-0.05859	2.68164	9.68848	23.8975	40.7295	47.7539
397.64	-1.67188	-1.70996	-1.48535	-1.24609	-0.28906	1.94238	5.77734	10.5391		397.74	-1.74805	-1.24512	-0.36621	2.45117	8.75684	22.2666	37.915	44.2031		396.84	-1.51953	-1.29883	-1.33984	-1.04688	-0.01367	2.49414	7.18652	12.6309		396.94	-1.62598	-1.12891	-0.06738	2.66992	9.66992	23.8799	40.7188	47.7236
398.64	-1.67871	-1.7207	-1.50195	-1.24316	-0.30859	1.91016	5.73633	10.4688		398.74	-1.75	-1.24512	-0.3418	2.45117	8.75488	22.2588	37.9004	44.1787		397.84	-1.52246	-1.29004	-1.33984	-1.04102	-0.0166	2.47559	7.15723	12.5713		397.94	-1.62598	-1.13867	-0.08594	2.64746	9.66504	23.8789	40.707	47.708
399.64	-1.6875	-1.71777	-1.49512	-1.24121	-0.30664	1.88184	5.70508	10.4082		399.74	-1.75977	-1.23535	-0.34668	2.45898	8.76855	22.2471	37.8857	44.1523		398.84	-1.53223	-1.2793	-1.33984	-1.0498	-0.04199	2.46582	7.13477	12.5068		398.94	-1.61621	-1.14746	-0.10645	2.62988	9.64648	23.8711	40.707	47.6826
400.64	-1.69922	-1.71875	-1.49609	-1.25879	-0.30957	1.85938	5.66602	10.3457		400.74	-1.75684	-1.22656	-0.3418	2.4707	8.77637	22.2422	37.8516	44.1133		399.84	-1.53418	-1.28223	-1.33008	-1.05566	-0.05371	2.43555	7.12109	12.4668		399.94	-1.60449	-1.14063	-0.11231	2.62793	9.64844	23.8594	40.6924	47.6514
401.64	-1.68066	-1.7041	-1.50391	-1.27051	-0.31055	1.83789	5.62695	10.3008		401.74	-1.75781	-1.21387	-0.32227	2.46094	8.78809	22.2432	37.8418	44.0752		400.84	-1.54102	-1.27246	-1.32813	-1.06738	-0.06641	2.43164	7.0791	12.4385		400.94	-1.58398	-1.14063	-0.10156	2.62109	9.64746	23.8789	40.6631	47.6436
402.64	-1.66211	-1.70313	-1.5127	-1.28027	-0.30859	1.82324	5.5791	10.2207		402.74	-1.75781	-1.2041	-0.30957	2.45215	8.79102	22.2168	37.8564	44.043		401.84	-1.54688	-1.27148	-1.32813	-1.0791	-0.06348	2.41406	7.0498	12.3906		401.94	-1.57129	-1.14063	-0.10059	2.61816	9.63574	23.8789	40.6309	47.6221
403.64	-1.67969	-1.68164	-1.51172	-1.29199	-0.32813	1.78906	5.53711	10.1514		403.74	-1.75781	-1.18555	-0.30859	2.46094	8.79102	22.208	37.8701	44.0254		402.84	-1.55371	-1.27051	-1.34961	-1.08008	-0.06445	2.40918	7.00684	12.333		402.94	-1.55371	-1.12207	-0.10156	2.60938	9.63574	23.8594	40.6025	47.5986
404.64	-1.67969	-1.69141	-1.53027	-1.30371	-0.33594	1.76758	5.49805	10.0879		404.74	-1.76758	-1.18262	-0.31445	2.45898	8.77832	22.1953	37.8613	44.0117		403.84	-1.56543	-1.28125	-1.3418	-1.08594	-0.07422	2.39063	6.9873	12.2803		403.94	-1.53223	-1.12012	-0.09766	2.62988	9.63574	23.8477	40.5801	47.5703
405.64	-1.66113	-1.69141	-1.5332	-1.29199	-0.34766	1.74805	5.4668	10.04		405.74	-1.76953	-1.18262	-0.31738	2.45898	8.75977	22.1895	37.8613	43.9756		404.84	-1.56543	-1.28125	-1.33984	-1.08887	-0.06836	2.38281	6.92188	12.2139		404.94	-1.53223	-1.10938	-0.09961	2.64551	9.6543	23.8301	40.542	47.5615
406.64	-1.65234	-1.68457	-1.54297	-1.27832	-0.375	1.73047	5.43555	9.95996		406.74	-1.78809	-1.19922	-0.30664	2.4707	8.74219	22.1885	37.8682	43.9512		405.84	-1.56055	-1.27148	-1.34766	-1.10742	-0.07617	2.38086	6.88184	12.1318		405.94	-1.51367	-1.13086	-0.10645	2.66602	9.67676	23.8096	40.5029	47.54
407.64	-1.64746	-1.68164	-1.53711	-1.29785	-0.38672	1.69922	5.38965	9.88867		407.74	-1.78223	-1.21191	-0.33398	2.47852	8.72949	22.1885	37.8623	43.9512		406.84	-1.56152	-1.28613	-1.35742	-1.09863	-0.07813	2.35352	6.83789	12.0605		406.94	-1.53223	-1.13965	-0.11719	2.67676	9.66895	23.7793	40.4824	47.5039
408.64	-1.67676	-1.67969	-1.53516	-1.30859	-0.39941	1.6875	5.36426	9.82813		408.74	-1.7793	-1.2207	-0.34375	2.4834	8.7168	22.1885	37.8516	43.9404		407.84	-1.56152	-1.29883	-1.36914	-1.07031	-0.07715	2.33203	6.8291	11.9883		407.94	-1.53223	-1.13867	-0.13574	2.68555	9.6748	23.7607	40.4805	47.4795
409.64	-1.68066	-1.67969	-1.52539	-1.32617	-0.38867	1.66016	5.33789	9.76758		409.74	-1.77734	-1.24316	-0.34375	2.47266	8.72754	22.1787	37.8232	43.9316		408.84	-1.56348	-1.30859	-1.35352	-1.06738	-0.08789	2.33008	6.80664	11.9463		408.94	-1.56055	-1.13086	-0.13867	2.68457	9.6748	23.75	40.4619	47.4521
410.64	-1.67969	-1.68945	-1.53516	-1.34766	-0.38672	1.64355	5.29492	9.69922		410.74	-1.78223	-1.24023	-0.35645	2.46191	8.73633	22.1846	37.8105	43.9023		409.84	-1.57227	-1.32715	-1.35645	-1.0791	-0.10742	2.3291	6.77637	11.8965		409.94	-1.58789	-1.1582	-0.13867	2.67871	9.66797	23.7217	40.4414	47.4326
411.64	-1.68164	-1.69141	-1.53223	-1.36914	-0.39648	1.63086	5.25586	9.61914		411.74	-1.78125	-1.2627	-0.36523	2.43457	8.75488	22.1846	37.8096	43.8994		410.84	-1.58301	-1.3457	-1.36914	-1.09082	-0.10742	2.31445	6.74512	11.8564		410.94	-1.60742	-1.17188	-0.13867	2.68555	9.65918	23.7188	40.4287	47.416
412.64	-1.67969	-1.69824	-1.54492	-1.38184	-0.39746	1.60938	5.20996	9.55176		412.74	-1.78809	-1.25293	-0.37598	2.41016	8.77344	22.1846	37.8008	43.8828		411.84	-1.58496	-1.36426	-1.37793	-1.09766	-0.12695	2.28418	6.72168	11.8252		411.94	-1.63867	-1.17188	-0.13086	2.6748	9.6377	23.709	40.4199	47.4092
413.64	-1.68066	-1.71582	-1.55273	-1.39063	-0.41504	1.59766	5.16797	9.49512		413.74	-1.78711	-1.25488	-0.3877	2.40137	8.78809	22.1777	37.7979	43.8564		412.84	-1.60156	-1.36719	-1.37207	-1.11816	-0.14356	2.26465	6.69043	11.7695		412.94	-1.64648	-1.16992	-0.11914	2.68457	9.61914	23.7002	40.4004	47.3994
414.64	-1.66016	-1.73047	-1.55273	-1.3916	-0.41602	1.58789	5.12891	9.40625		414.74	-1.7959	-1.24707	-0.4082	2.39063	8.7998	22.167	37.8057	43.832		413.84	-1.62109	-1.37402	-1.38281	-1.12891	-0.15625	2.25195	6.63965	11.7188		413.94	-1.65918	-1.17969	-0.10742	2.70313	9.60938	23.6865	40.3916	47.3887
415.64	-1.64746	-1.73828	-1.56445	-1.40137	-0.43652	1.58594	5.06934	9.35742		415.74	-1.78906	-1.26172	-0.41699	2.38184	8.79785	22.165	37.8193	43.8027		414.84	-1.62207	-1.375	-1.40234	-1.14746	-0.17481	2.20703	6.60059	11.6533		414.94	-1.65332	-1.21582	-0.11621	2.70605	9.59863	23.6973	40.3809	47.3799
416.64	-1.64063	-1.73828	-1.57227	-1.41113	-0.44531	1.56836	5.02734	9.2959		416.74	-1.78906	-1.26465	-0.43848	2.3877	8.7959	22.1582	37.8086	43.793		415.84	-1.60449	-1.36719	-1.41211	-1.14941	-0.2041	2.18164	6.56934	11.5918		415.94	-1.64355	-1.21875	-0.11914	2.70605	9.58691	23.6992	40.3789	47.3408
417.64	-1.64551	-1.74316	-1.57715	-1.41113	-0.4502	1.55859	5.00586	9.24805		417.74	-1.78906	-1.28906	-0.43555	2.39063	8.78125	22.1758	37.791	43.7734		416.84	-1.58691	-1.36035	-1.41016	-1.1416	-0.22656	2.16992	6.51563	11.5127		416.94	-1.65137	-1.21875	-0.12402	2.71777	9.58984	23.6875	40.3623	47.3174
418.64	-1.65039	-1.74902	-1.58398	-1.40332	-0.44922	1.54785	4.9668	9.20605		418.74	-1.78906	-1.29199	-0.44629	2.39258	8.78027	22.1768	37.7666	43.7324		417.84	-1.55664	-1.35938	-1.42676	-1.13184	-0.23633	2.16895	6.47949	11.4619		417.94	-1.63379	-1.22852	-0.12891	2.71094	9.58008	23.6875	40.3594	47.2998
419.64	-1.65918	-1.72363	-1.59082	-1.40332	-0.46875	1.52637	4.9375	9.16895		419.74	-1.77246	-1.30371	-0.43066	2.39941	8.78027	22.1484	37.7422	43.7041		418.84	-1.53223	-1.35938	-1.43945	-1.12305	-0.24805	2.16895	6.42383	11.417		418.94	-1.63379	-1.23047	-0.1377	2.67188	9.58691	23.6777	40.3594	47.252
420.64	-1.67773	-1.71094	-1.5918	-1.39355	-0.45898	1.51758	4.89648	9.11719		420.74	-1.77734	-1.31152	-0.42871	2.39844	8.78027	22.1377	37.7061	43.6621		419.84	-1.53027	-1.35938	-1.44336	-1.12207	-0.25586	2.17676	6.37305	11.3789		419.94	-1.6416	-1.21777	-0.1582	2.65039	9.57813	23.6807	40.3516	47.2324
421.64	-1.69141	-1.70313	-1.5918	-1.40137	-0.45703	1.50781	4.86914	9.05664		421.74	-1.76953	-1.33301	-0.41699	2.40723	8.78711	22.1377	37.6826	43.6338		420.84	-1.52051	-1.35742	-1.43945	-1.12891	-0.26953	2.16016	6.32227	11.3213		420.94	-1.6416	-1.20898	-0.16016	2.6377	9.5791	23.6826	40.3398	47.2051
422.64	-1.70605	-1.68164	-1.61328	-1.41113	-0.4668	1.49219	4.82617	8.98926		422.74	-1.78613	-1.33496	-0.42871	2.39648	8.78613	22.126	37.6572	43.585		421.84	-1.51465	-1.35547	-1.44141	-1.12793	-0.26856	2.13574	6.29004	11.2695		421.94	-1.65039	-1.19922	-0.16992	2.61133	9.58496	23.6699	40.3389	47.1729
423.64	-1.7168	-1.67969	-1.61523	-1.42285	-0.49316	1.4834	4.78711	8.92969		423.74	-1.79883	-1.3418	-0.44141	2.38184	8.77832	22.1016	37.6426	43.543		422.84	-1.53125	-1.36523	-1.44141	-1.14844	-0.2627	2.10449	6.25879	11.2373		422.94	-1.65332	-1.20801	-0.1875	2.58984	9.58496	23.6631	40.3213	47.1328
424.64	-1.73047	-1.67969	-1.61719	-1.4375	-0.50781	1.4541	4.75586	8.84766		424.74	-1.80762	-1.35254	-0.4502	2.36914	8.75	22.0752	37.6211	43.5127		423.84	-1.55078	-1.36719	-1.43164	-1.14941	-0.24805	2.07227	6.23145	11.1729		423.94	-1.66602	-1.22754	-0.20117	2.58105	9.58496	23.668	40.2988	47.1025
425.64	-1.74023	-1.70117	-1.60645	-1.45996	-0.50781	1.41992	4.72852	8.7959		425.74	-1.82324	-1.36133	-0.43164	2.37598	8.73926	22.0742	37.6279	43.4756		424.84	-1.55859	-1.38574	-1.42285	-1.15918	-0.23731	2.04395	6.20996	11.1045		424.94	-1.65332	-1.23047	-0.21289	2.58789	9.57715	23.6582	40.2822	47.0889
426.64	-1.75	-1.71777	-1.61523	-1.46875	-0.52441	1.39648	4.6875	8.75586		426.74	-1.83789	-1.37207	-0.42676	2.37012	8.73047	22.0635	37.6289	43.4531		425.84	-1.55859	-1.39453	-1.41699	-1.15137	-0.23145	2.00195	6.17871	11.0508		425.94	-1.66504	-1.23828	-0.21289	2.58887	9.57715	23.666	40.252	47.0518
427.64	-1.74219	-1.74023	-1.59863	-1.47949	-0.53906	1.36914	4.6543	8.70703		427.74	-1.85156	-1.3623	-0.42969	2.36914	8.71973	22.0635	37.6299	43.4336		426.84	-1.57617	-1.41406	-1.40332	-1.15918	-0.21973	1.98047	6.14746	11.0117		426.94	-1.66309	-1.24805	-0.21289	2.59668	9.56543	23.6602	40.2383	47.0234
428.64	-1.75684	-1.74219	-1.5957	-1.46973	-0.54688	1.35059	4.61523	8.6582		428.74	-1.87109	-1.35449	-0.42871	2.36133	8.71094	22.0557	37.6289	43.4307		427.84	-1.58984	-1.42773	-1.41016	-1.14941	-0.2168	1.97266	6.09863	10.9512		427.94	-1.67285	-1.26855	-0.20117	2.58887	9.56738	23.665	40.2236	46.9893
429.64	-1.76758	-1.7666	-1.59082	-1.47852	-0.54688	1.30859	4.58398	8.59863		429.74	-1.85938	-1.37402	-0.44043	2.35938	8.7002	22.0488	37.6182	43.4307		428.84	-1.59082	-1.43457	-1.40918	-1.17773	-0.22363	1.96094	6.07715	10.8984		428.94	-1.66797	-1.25098	-0.20117	2.59668	9.57617	23.6699	40.2109	46.9512
430.64	-1.77637	-1.78613	-1.60352	-1.48633	-0.56836	1.28711	4.56641	8.53027		430.74	-1.87109	-1.36426	-0.43555	2.35059	8.70801	22.0479	37.6123	43.4316		429.84	-1.60156	-1.41797	-1.4082	-1.19531	-0.22461	1.94141	6.03809	10.8691		429.94	-1.67285	-1.25	-0.21289	2.5918	9.57715	23.665	40.2178	46.9219
431.64	-1.78906	-1.78125	-1.60254	-1.48145	-0.57031	1.27246	4.53711	8.45898		431.74	-1.87891	-1.3457	-0.46777	2.33203	8.70605	22.0557	37.583	43.4209		430.84	-1.60449	-1.42969	-1.41016	-1.20605	-0.2168	1.92188	6.01855	10.8203		430.94	-1.68457	-1.24219	-0.22754	2.56348	9.56543	23.667	40.207	46.8721
432.64	-1.7793	-1.78125	-1.58496	-1.49121	-0.58008	1.26172	4.49805	8.38184		432.74	-1.88086	-1.33594	-0.48828	2.31152	8.7041	22.0557	37.5439	43.4102		431.84	-1.59277	-1.42969	-1.41211	-1.20996	-0.22461	1.90234	6.0166	10.7598		431.94	-1.67285	-1.24707	-0.22852	2.55957	9.55762	23.6484	40.209	46.8672
433.64	-1.7959	-1.78613	-1.59082	-1.49316	-0.59766	1.25293	4.4668	8.31836		433.74	-1.86719	-1.3252	-0.48633	2.28125	8.71777	22.0381	37.5068	43.3906		432.84	-1.58301	-1.42773	-1.41016	-1.20703	-0.22461	1.90039	5.97949	10.7119		432.94	-1.67188	-1.24023	-0.25	2.54102	9.53418	23.6299	40.1982	46.8506
434.64	-1.79883	-1.80078	-1.60352	-1.50098	-0.59863	1.24023	4.45898	8.26563		434.74	-1.86914	-1.33105	-0.48535	2.27246	8.71777	22.0342	37.4805	43.3643		433.84	-1.59082	-1.43066	-1.41016	-1.21973	-0.23145	1.88281	5.9502	10.6719		433.94	-1.6709	-1.23828	-0.26856	2.53125	9.53613	23.6094	40.1875	46.8486
435.64	-1.80859	-1.80078	-1.6084	-1.5127	-0.62109	1.23926	4.43945	8.20801		435.74	-1.86621	-1.31152	-0.46777	2.26172	8.73438	22.0361	37.4639	43.334		434.84	-1.60938	-1.4375	-1.41016	-1.20801	-0.23633	1.86328	5.92188	10.6328		434.94	-1.68945	-1.25977	-0.2793	2.52051	9.54297	23.6094	40.168	46.8311
436.64	-1.82031	-1.80078	-1.62695	-1.5127	-0.61914	1.22852	4.41504	8.18457		436.74	-1.87598	-1.30176	-0.4668	2.25488	8.7373	22.0283	37.4434	43.3027		435.84	-1.6123	-1.44922	-1.43945	-1.20801	-0.25781	1.8584	5.88965	10.5889		435.94	-1.70215	-1.26953	-0.29102	2.51855	9.55469	23.583	40.1699	46.8193
437.64	-1.80859	-1.79883	-1.6416	-1.5127	-0.62891	1.22656	4.39648	8.1582		437.74	-1.89648	-1.31055	-0.47754	2.23047	8.72559	22.0186	37.4199	43.2822		436.84	-1.62207	-1.44922	-1.45313	-1.21973	-0.28613	1.83203	5.84863	10.5391		436.94	-1.7207	-1.26953	-0.26953	2.5166	9.56738	23.5684	40.1553	46.792
438.64	-1.81055	-1.80762	-1.6709	-1.5127	-0.63672	1.19922	4.375	8.12109		438.74	-1.9248	-1.30371	-0.46777	2.22852	8.72559	22.0166	37.4121	43.2617		437.84	-1.63086	-1.44922	-1.46094	-1.21973	-0.32324	1.81348	5.8125	10.4883		437.94	-1.72363	-1.28906	-0.26074	2.50879	9.56738	23.5596	40.1484	46.7803
439.64	-1.80957	-1.82031	-1.69043	-1.52051	-0.64844	1.1709	4.33594	8.07031		439.74	-1.95801	-1.32129	-0.48633	2.22168	8.71875	22.0146	37.3926	43.2324		438.84	-1.63379	-1.46094	-1.45117	-1.22754	-0.34277	1.79297	5.78027	10.4463		438.94	-1.72363	-1.30078	-0.25977	2.5166	9.56055	23.5586	40.1367	46.7676
440.64	-1.79199	-1.81836	-1.70996	-1.52051	-0.65625	1.16895	4.27832	8.02148		440.74	-1.96875	-1.31348	-0.49707	2.23242	8.71777	22.0166	37.3633	43.2305		439.84	-1.64258	-1.45117	-1.44922	-1.24902	-0.37988	1.78027	5.76074	10.4199		439.94	-1.72363	-1.28906	-0.25977	2.52539	9.54395	23.5293	40.127	46.7588
441.64	-1.77148	-1.80762	-1.71094	-1.52051	-0.67773	1.1582	4.21973	7.95898		441.74	-1.98047	-1.30664	-0.49902	2.22754	8.7002	22.0166	37.3496	43.2109		440.84	-1.625	-1.44922	-1.46094	-1.24609	-0.39453	1.76953	5.72168	10.3711		440.94	-1.72363	-1.28125	-0.25977	2.51855	9.53809	23.5176	40.1289	46.7578
442.64	-1.7627	-1.81348	-1.71484	-1.53418	-0.67969	1.15039	4.17773	7.89941		442.74	-1.98242	-1.30469	-0.49902	2.25	8.68652	22.0234	37.3398	43.2109		441.84	-1.62305	-1.45703	-1.44434	-1.24707	-0.40332	1.7627	5.70898	10.3105		441.94	-1.71387	-1.2959	-0.25	2.51172	9.51758	23.5078	40.1094	46.751
443.64	-1.75977	-1.83203	-1.7168	-1.5332	-0.69434	1.1123	4.12988	7.83105		443.74	-1.98047	-1.31348	-0.48731	2.25195	8.67676	22.0342	37.332	43.209		442.84	-1.63379	-1.45703	-1.45117	-1.24902	-0.3877	1.76172	5.67871	10.2627		442.94	-1.71191	-1.29883	-0.25781	2.51074	9.49805	23.5195	40.0996	46.7334
444.64	-1.75293	-1.83984	-1.70703	-1.52246	-0.7168	1.08984	4.0957	7.76758		444.74	-1.96387	-1.32324	-0.47949	2.25195	8.66797	22.0166	37.3281	43.1914		443.84	-1.64258	-1.45703	-1.45996	-1.25879	-0.38477	1.76172	5.65723	10.2129		443.94	-1.72363	-1.30078	-0.25977	2.51758	9.49512	23.5078	40.0889	46.7207
445.64	-1.75684	-1.85156	-1.71484	-1.52051	-0.72559	1.08008	4.08594	7.71875		445.74	-1.94434	-1.32324	-0.47949	2.25977	8.66699	21.9971	37.3223	43.1719		444.84	-1.65332	-1.45898	-1.45898	-1.25098	-0.39453	1.75391	5.61816	10.1533		444.94	-1.72363	-1.28906	-0.25977	2.51855	9.5	23.5078	40.0713	46.6982
446.64	-1.76758	-1.87793	-1.70703	-1.52051	-0.74805	1.06055	4.0752	7.66895		446.74	-1.91309	-1.35156	-0.47949	2.25195	8.64941	21.9854	37.3223	43.1309		445.84	-1.67188	-1.46582	-1.47949	-1.25098	-0.37891	1.73242	5.57715	10.085		445.94	-1.73145	-1.30078	-0.25	2.50684	9.4873	23.5078	40.0527	46.6719
447.64	-1.76953	-1.87207	-1.71289	-1.52051	-0.75684	1.03223	4.03711	7.61914		447.74	-1.90039	-1.36914	-0.47949	2.25195	8.64746	21.9688	37.3105	43.0947		446.84	-1.68457	-1.47363	-1.48047	-1.25098	-0.39356	1.72266	5.55762	10.043		446.94	-1.73145	-1.31836	-0.24316	2.50684	9.45801	23.5	40.0313	46.624
448.64	-1.78613	-1.86133	-1.70801	-1.52246	-0.77539	1	4.02734	7.55859		448.74	-1.89844	-1.39063	-0.48438	2.23047	8.65723	21.9414	37.3105	43.0527		447.84	-1.69434	-1.47852	-1.49707	-1.26563	-0.42285	1.7041	5.51855	9.99219		447.94	-1.74316	-1.31934	-0.24023	2.50684	9.45605	23.4717	40.0098	46.582
449.64	-1.79395	-1.84082	-1.70508	-1.51953	-0.77734	0.988281	3.98633	7.51953		449.74	-1.89844	-1.41016	-0.50879	2.22168	8.65918	21.9219	37.293	42.9961		448.84	-1.70117	-1.47559	-1.49316	-1.2666	-0.45215	1.68359	5.4873	9.94824		448.94	-1.74316	-1.33008	-0.23047	2.49902	9.45605	23.4678	39.9844	46.5518
450.64	-1.8252	-1.83984	-1.70508	-1.52051	-0.76953	0.987305	3.95898	7.47656		450.74	-1.9082	-1.42969	-0.51856	2.21094	8.66699	21.9092	37.2891	42.9648		449.84	-1.69434	-1.46875	-1.49219	-1.27148	-0.4834	1.65234	5.44629	9.91992		449.94	-1.75293	-1.34668	-0.22852	2.4873	9.44922	23.4668	39.9541	46.5234
451.64	-1.83594	-1.83008	-1.70508	-1.53223	-0.78613	0.978516	3.92773	7.42773		451.74	-1.91699	-1.44238	-0.50879	2.20215	8.65723	21.9053	37.2979	42.9326		450.84	-1.69531	-1.45703	-1.48047	-1.28516	-0.49805	1.63965	5.42773	9.88281		450.94	-1.76953	-1.35645	-0.22168	2.48047	9.43652	23.4404	39.9209	46.501
452.64	-1.8584	-1.82129	-1.71289	-1.54004	-0.78223	0.957031	3.90332	7.39551		452.74	-1.92773	-1.43262	-0.50684	2.20313	8.66016	21.8965	37.2988	42.915		451.84	-1.68457	-1.46875	-1.49707	-1.30762	-0.51563	1.61426	5.40723	9.84668		451.94	-1.78711	-1.35742	-0.2207	2.46973	9.43652	23.4297	39.8984	46.4629
453.64	-1.85938	-1.83203	-1.72461	-1.55176	-0.78125	0.951172	3.87695	7.36426		453.74	-1.94824	-1.44434	-0.50195	2.18945	8.65918	21.8857	37.2793	42.9043		452.84	-1.6875	-1.4502	-1.5166	-1.31738	-0.52734	1.60156	5.37793	9.80859		452.94	-1.7998	-1.35938	-0.22852	2.46289	9.44336	23.4199	39.8789	46.4482
454.64	-1.87109	-1.84863	-1.73145	-1.55957	-0.78125	0.931641	3.85059	7.33496		454.74	-1.94922	-1.44434	-0.48926	2.19922	8.65723	21.8955	37.2695	42.9004		453.84	-1.6748	-1.45117	-1.52148	-1.2998	-0.52051	1.58203	5.3584	9.7627		453.94	-1.80371	-1.36133	-0.24023	2.44824	9.44434	23.4063	39.8691	46.4414
455.64	-1.87891	-1.87012	-1.72559	-1.57129	-0.7793	0.902344	3.82617	7.27734		455.74	-1.94922	-1.43457	-0.48731	2.20996	8.65527	21.8955	37.252	42.8877		454.84	-1.6748	-1.43945	-1.53027	-1.29102	-0.52539	1.57422	5.33105	9.73242		454.94	-1.80078	-1.34766	-0.25488	2.44824	9.4375	23.3916	39.8467	46.4229
456.64	-1.87891	-1.86914	-1.72656	-1.58105	-0.77246	0.87207	3.78906	7.23633		456.74	-1.9668	-1.4209	-0.49707	2.22949	8.65723	21.8955	37.2305	42.8779		455.84	-1.66504	-1.45703	-1.54102	-1.29004	-0.51856	1.55273	5.31738	9.69238		455.94	-1.80176	-1.34766	-0.26074	2.43164	9.45508	23.3809	39.8496	46.4014
457.64	-1.87891	-1.89941	-1.73242	-1.60742	-0.7793	0.844727	3.76758	7.17969		457.74	-1.95898	-1.4209	-0.50879	2.2373	8.66602	21.8965	37.2021	42.8594		456.84	-1.66016	-1.47656	-1.54297	-1.28809	-0.5293	1.52637	5.29004	9.67188		456.94	-1.79492	-1.34082	-0.26172	2.42871	9.46582	23.3984	39.832	46.4063
458.64	-1.88867	-1.90039	-1.74219	-1.62207	-0.77734	0.830078	3.73633	7.12012		458.74	-1.9668	-1.42285	-0.51563	2.25684	8.67188	21.915	37.1719	42.8398		457.84	-1.66309	-1.48145	-1.55078	-1.2793	-0.5293	1.51172	5.26855	9.62305		457.94	-1.80566	-1.33008	-0.26758	2.42871	9.46777	23.415	39.8271	46.418
459.64	-1.89063	-1.9209	-1.73438	-1.62891	-0.78516	0.818359	3.7168	7.04883		459.74	-1.96094	-1.43164	-0.52734	2.26953	8.68652	21.917	37.1699	42.8203		458.84	-1.68457	-1.48828	-1.54102	-1.26855	-0.52734	1.4834	5.23242	9.58203		458.94	-1.81543	-1.32813	-0.26758	2.42871	9.46777	23.418	39.8135	46.4023
460.64	-1.89746	-1.91504	-1.73242	-1.63965	-0.79688	0.810547	3.71387	7.00879		460.74	-1.96875	-1.42285	-0.54492	2.26172	8.67871	21.9082	37.1582	42.7939		459.84	-1.70117	-1.5	-1.55078	-1.27832	-0.52539	1.4707	5.19336	9.54102		459.94	-1.82813	-1.32813	-0.25977	2.42871	9.45508	23.418	39.8105	46.3838
461.64	-1.91797	-1.89258	-1.75879	-1.6416	-0.82324	0.798828	3.69824	6.95898		461.74	-1.96875	-1.42285	-0.5459	2.25977	8.67871	21.9072	37.1602	42.7803		460.84	-1.71191	-1.50781	-1.54395	-1.30762	-0.53711	1.4541	5.14941	9.49316		460.94	-1.84473	-1.32813	-0.24805	2.43066	9.44629	23.418	39.792	46.3535
462.64	-1.91797	-1.90234	-1.78906	-1.65918	-0.84473	0.798828	3.6582	6.91797		462.74	-1.97852	-1.41699	-0.54297	2.25977	8.69043	21.9072	37.1621	42.7617		461.84	-1.72559	-1.5	-1.5332	-1.32813	-0.52734	1.45313	5.12109	9.43164		461.94	-1.83496	-1.34766	-0.25781	2.43652	9.45508	23.3994	39.7695	46.3125
463.64	-1.91797	-1.90234	-1.79492	-1.67285	-0.85938	0.791016	3.63867	6.87988		463.74	-1.9873	-1.43164	-0.5459	2.25977	8.68066	21.9072	37.1572	42.7598		462.84	-1.73242	-1.50488	-1.51465	-1.32227	-0.53711	1.44824	5.07129	9.4082		462.94	-1.83301	-1.34766	-0.24805	2.44141	9.4375	23.3643	39.7617	46.2715
464.64	-1.91797	-1.90234	-1.77832	-1.67969	-0.87695	0.779297	3.60059	6.83008		464.74	-2.00977	-1.44238	-0.55762	2.24316	8.65723	21.8857	37.1602	42.7422		463.84	-1.7334	-1.49805	-1.51953	-1.31934	-0.54492	1.44141	5.02832	9.36133		463.94	-1.82617	-1.35938	-0.24707	2.44043	9.43652	23.3428	39.7617	46.2539
465.64	-1.91113	-1.90234	-1.7832	-1.68066	-0.87891	0.779297	3.5498	6.80664		465.74	-2.01953	-1.44434	-0.55078	2.21875	8.63867	21.8838	37.1602	42.7402		464.84	-1.71484	-1.4873	-1.51172	-1.3291	-0.57617	1.43945	5.0166	9.32129		464.94	-1.81348	-1.37695	-0.26758	2.44043	9.43848	23.3232	39.752	46.2412
466.64	-1.91211	-1.90039	-1.7666	-1.67871	-0.86914	0.771484	3.51855	6.74805		466.74	-2.01855	-1.44629	-0.55762	2.20996	8.61914	21.8955	37.123	42.7227		465.84	-1.71289	-1.50488	-1.51953	-1.33691	-0.58691	1.43359	5.01074	9.26953		465.94	-1.78418	-1.36914	-0.27148	2.44727	9.42773	23.3203	39.7432	46.2285
467.64	-1.89063	-1.91113	-1.75879	-1.70898	-0.85059	0.766602	3.48828	6.7168		467.74	-2.02734	-1.46387	-0.54981	2.19238	8.61621	21.8887	37.1025	42.6836		466.84	-1.71191	-1.51758	-1.51953	-1.34668	-0.58594	1.42188	4.98926	9.2373		466.94	-1.78223	-1.36035	-0.27832	2.43652	9.42969	23.3252	39.7207	46.2178
468.64	-1.89063	-1.91699	-1.75586	-1.69043	-0.84961	0.765625	3.4668	6.68652		468.74	-2.02734	-1.4834	-0.54102	2.17188	8.60645	21.8945	37.0732	42.6553		467.84	-1.70215	-1.52637	-1.51172	-1.35547	-0.60449	1.40234	4.97559	9.20898		467.94	-1.78223	-1.35938	-0.28906	2.43652	9.42969	23.3369	39.7119	46.1934
469.64	-1.8916	-1.9375	-1.76367	-1.68848	-0.83106	0.748047	3.46484	6.64844		469.74	-2.03906	-1.4834	-0.54004	2.15137	8.6084	21.8955	37.0527	42.6143		468.84	-1.69434	-1.51563	-1.5166	-1.36621	-0.60742	1.40234	4.96875	9.16211		468.94	-1.80371	-1.34961	-0.29785	2.42676	9.41992	23.3398	39.7012	46.1787
470.64	-1.88086	-1.95898	-1.76367	-1.68066	-0.83594	0.728516	3.42773	6.59766		470.74	-2.04688	-1.4834	-0.53809	2.14258	8.6084	21.9121	37.041	42.5889		469.84	-1.70117	-1.52539	-1.53613	-1.36719	-0.61426	1.39746	4.9502	9.12207		469.94	-1.81348	-1.33984	-0.32813	2.41895	9.41895	23.3379	39.6807	46.1709
471.64	-1.89063	-1.9707	-1.76367	-1.68848	-0.8457	0.708984	3.39844	6.55957		471.74	-2.04688	-1.49316	-0.53613	2.14941	8.59863	21.9131	37.0332	42.5625		470.84	-1.72168	-1.52734	-1.5293	-1.36621	-0.61523	1.38379	4.92188	9.08887		470.94	-1.81348	-1.33984	-0.33008	2.41016	9.40039	23.3467	39.6621	46.1299
472.64	-1.87891	-1.98926	-1.76367	-1.68848	-0.83789	0.701172	3.37695	6.49121		472.74	-2.04199	-1.4834	-0.53711	2.15039	8.57715	21.9141	37.0283	42.5391		471.84	-1.72559	-1.50977	-1.53613	-1.36035	-0.61523	1.36328	4.88965	9.06348		471.94	-1.83203	-1.34473	-0.33691	2.41113	9.40527	23.333	39.6582	46.1016
473.64	-1.87891	-2.01855	-1.75586	-1.68848	-0.85742	0.689453	3.35547	6.46094		473.74	-2.04688	-1.49023	-0.53613	2.13867	8.56543	21.8955	37.0215	42.5195		472.84	-1.72559	-1.49609	-1.55762	-1.34082	-0.62793	1.36328	4.87207	9.03125		472.94	-1.84082	-1.35742	-0.33789	2.40723	9.41504	23.3125	39.6523	46.0713
474.64	-1.86133	-2.01953	-1.75586	-1.7002	-0.86719	0.667969	3.35449	6.39844		474.74	-2.03027	-1.50098	-0.54688	2.13867	8.55078	21.8838	37.0029	42.5		473.84	-1.71387	-1.48145	-1.56836	-1.3291	-0.63672	1.35156	4.83984	8.99219		473.94	-1.8457	-1.37598	-0.31934	2.39746	9.41602	23.3066	39.6523	46.043
475.64	-1.84766	-2.03125	-1.76074	-1.72168	-0.86719	0.666016	3.32617	6.33887		475.74	-2.01074	-1.50977	-0.55957	2.13867	8.53027	21.8838	37.0137	42.4902		474.84	-1.7207	-1.47559	-1.56055	-1.31934	-0.63477	1.33398	4.81934	8.92969		474.94	-1.83301	-1.3877	-0.30859	2.40723	9.40527	23.3066	39.6592	46.0107
476.64	-1.86719	-2.03125	-1.79004	-1.73828	-0.86719	0.658203	3.29883	6.30859		476.74	-1.99805	-1.51563	-0.55957	2.13867	8.53027	21.8574	37.0117	42.4922		475.84	-1.72168	-1.48633	-1.55859	-1.32227	-0.63477	1.31348	4.79004	8.87305		475.94	-1.83984	-1.4082	-0.32813	2.40723	9.38574	23.2881	39.6533	45.9912
477.64	-1.86328	-2.03223	-1.81152	-1.73926	-0.85742	0.646484	3.26563	6.25879		477.74	-1.98926	-1.49316	-0.57715	2.14063	8.53027	21.8398	37.0215	42.4639		476.84	-1.71387	-1.48828	-1.57031	-1.33594	-0.63477	1.2832	4.76172	8.80859		476.94	-1.85059	-1.40039	-0.30859	2.4043	9.38379	23.2861	39.6309	45.96
478.64	-1.87012	-2.01465	-1.81445	-1.73926	-0.87695	0.631836	3.2373	6.23828		478.74	-1.98047	-1.49609	-0.57227	2.12305	8.5498	21.8389	36.9932	42.4531		477.84	-1.71387	-1.47852	-1.58789	-1.34961	-0.63965	1.2627	4.73145	8.7627		477.94	-1.85254	-1.3916	-0.31152	2.39746	9.37793	23.2959	39.6221	45.9326
479.64	-1.88867	-2.00195	-1.81445	-1.76074	-0.89356	0.611328	3.20703	6.19922		479.74	-1.98047	-1.4668	-0.57227	2.13965	8.54004	21.8086	37.0117	42.4414		478.84	-1.70215	-1.47656	-1.58203	-1.36035	-0.63867	1.24414	4.71973	8.71289		478.94	-1.84277	-1.39258	-0.31055	2.39551	9.38477	23.2959	39.6279	45.9326
480.64	-1.89063	-2.00195	-1.81445	-1.7627	-0.92578	0.599609	3.16895	6.16797		480.74	-1.9873	-1.4541	-0.56738	2.14941	8.53125	21.7959	37.0137	42.4219		479.84	-1.69531	-1.49609	-1.58984	-1.36719	-0.62891	1.22266	4.70898	8.67969		479.94	-1.87012	-1.38867	-0.32031	2.4043	9.37891	23.2949	39.5928	45.9551
481.64	-1.90918	-1.99316	-1.81445	-1.75098	-0.94824	0.586914	3.13477	6.14746		481.74	-1.97852	-1.45215	-0.57715	2.15039	8.54004	21.7871	37.0137	42.4121		480.84	-1.68457	-1.50098	-1.59961	-1.37793	-0.62988	1.21289	4.68848	8.66016		480.94	-1.8916	-1.38965	-0.31836	2.39063	9.37793	23.3086	39.5605	45.958
482.64	-1.90332	-1.99023	-1.81445	-1.73438	-0.9668	0.576172	3.125	6.10547		482.74	-1.9873	-1.4541	-0.59863	2.16016	8.52637	21.7979	36.9727	42.4023		481.84	-1.68457	-1.5	-1.62012	-1.37988	-0.64648	1.19336	4.65918	8.62109		481.94	-1.91504	-1.38672	-0.31836	2.36816	9.37793	23.3184	39.5391	45.9473
483.64	-1.90918	-1.98047	-1.81445	-1.72168	-0.99707	0.566406	3.12402	6.07813		483.74	-2.00586	-1.48242	-0.59082	2.14551	8.52637	21.7764	36.9346	42.3711		482.84	-1.68262	-1.52637	-1.62109	-1.37988	-0.64941	1.19141	4.64648	8.59961		482.94	-1.92285	-1.38672	-0.33106	2.36621	9.36621	23.3096	39.5195	45.9385
484.64	-1.91016	-1.99023	-1.83105	-1.71973	-1.00781	0.570313	3.08789	6.03711		484.74	-2.0293	-1.5	-0.58203	2.14063	8.51855	21.7744	36.9316	42.3613		483.84	-1.69238	-1.54492	-1.62109	-1.38672	-0.6582	1.17969	4.62012	8.57031		483.94	-1.94238	-1.39844	-0.33691	2.36621	9.35645	23.2822	39.5176	45.9473
485.64	-1.9082	-2	-1.87012	-1.71484	-1.00977	0.579102	3.06348	6.00488		485.74	-2.03125	-1.53125	-0.57129	2.13184	8.5166	21.7744	36.9219	42.3516		484.84	-1.71191	-1.54688	-1.62891	-1.39746	-0.66504	1.18164	4.58887	8.55078		484.94	-1.94434	-1.39844	-0.33008	2.34668	9.33984	23.2705	39.5098	45.9385
486.64	-1.92676	-2.00879	-1.88965	-1.69531	-1.00098	0.584961	3.04492	5.96875		486.74	-2.03809	-1.52246	-0.55762	2.12598	8.51855	21.7744	36.9023	42.332		485.84	-1.73242	-1.54688	-1.62207	-1.40723	-0.66602	1.17383	4.55762	8.50195		485.94	-1.94238	-1.3916	-0.32813	2.32715	9.3457	23.2598	39.499	45.9111
487.64	-1.94629	-2.00977	-1.88574	-1.71191	-0.98828	0.580078	3.01855	5.92969		487.74	-2.04688	-1.54199	-0.55762	2.12109	8.51758	21.7676	36.8975	42.3125		486.84	-1.74316	-1.54883	-1.62109	-1.41895	-0.67578	1.16211	4.53809	8.45898		486.94	-1.92383	-1.3623	-0.33008	2.32031	9.33496	23.2412	39.4971	45.8877
488.64	-1.95898	-2.01855	-1.88672	-1.71191	-1	0.566406	2.98828	5.9082		488.74	-2.04004	-1.53516	-0.55762	2.13086	8.51172	21.7588	36.9102	42.2832		487.84	-1.75195	-1.54102	-1.60156	-1.40918	-0.66602	1.14844	4.52832	8.4375		487.94	-1.92969	-1.3584	-0.3291	2.31934	9.33691	23.2021	39.498	45.8701
489.64	-1.96094	-2.0293	-1.88477	-1.71973	-0.99023	0.560547	2.95996	5.87109		489.74	-2.03906	-1.53613	-0.55566	2.14063	8.51074	21.7666	36.9121	42.2695		488.84	-1.74121	-1.55664	-1.59277	-1.39063	-0.67481	1.12891	4.48926	8.42285		488.94	-1.93066	-1.35938	-0.32813	2.32129	9.33887	23.1992	39.4805	45.8535
490.64	-1.96094	-2.03125	-1.89258	-1.74805	-0.98828	0.548828	2.93262	5.80859		490.74	-2.03809	-1.52246	-0.57324	2.14941	8.51074	21.7588	36.8828	42.2598		489.84	-1.74121	-1.55078	-1.58301	-1.37109	-0.67773	1.12891	4.45996	8.39063		489.94	-1.92285	-1.35938	-0.31836	2.32715	9.32715	23.1992	39.4512	45.8311
491.64	-1.96094	-2.03027	-1.89258	-1.77246	-0.98145	0.541016	2.89844	5.76074		491.74	-2.04883	-1.53418	-0.60156	2.15039	8.49121	21.7588	36.8447	42.2588		490.84	-1.7334	-1.55762	-1.58984	-1.36816	-0.69727	1.11426	4.42871	8.36621		490.94	-1.91113	-1.35938	-0.32031	2.33691	9.32715	23.2109	39.4043	45.8027
492.64	-1.96094	-2.01953	-1.9043	-1.78125	-0.96094	0.504883	2.87793	5.71191		492.74	-2.06055	-1.55371	-0.60645	2.15039	8.49512	21.7471	36.8223	42.2539		491.84	-1.7334	-1.56836	-1.58984	-1.38574	-0.70508	1.1084	4.39746	8.35742		491.94	-1.89648	-1.36426	-0.34961	2.3584	9.31934	23.2188	39.374	45.792
493.64	-1.95117	-2.00293	-1.9043	-1.77051	-0.96973	0.480469	2.85938	5.66797		493.74	-2.05859	-1.54199	-0.6084	2.11914	8.48047	21.7354	36.7939	42.2373		492.84	-1.74121	-1.57813	-1.58203	-1.41113	-0.72168	1.08984	4.37793	8.33691		492.94	-1.89063	-1.37598	-0.37012	2.3584	9.31934	23.2188	39.3428	45.7871
494.64	-1.94922	-2	-1.89258	-1.77051	-0.98828	0.490234	2.83887	5.61914		494.74	-2.07031	-1.55176	-0.6084	2.11133	8.45801	21.7275	36.7832	42.2188		493.84	-1.75293	-1.58496	-1.58887	-1.41895	-0.74023	1.07813	4.3584	8.28906		493.94	-1.90137	-1.39648	-0.38379	2.36523	9.31934	23.209	39.3232	45.7813
495.64	-1.96094	-1.98145	-1.89258	-1.77051	-0.97656	0.478516	2.81836	5.57129		495.74	-2.07813	-1.57031	-0.6084	2.12109	8.44922	21.7275	36.7881	42.2041		494.84	-1.77051	-1.57813	-1.59961	-1.44727	-0.75	1.06348	4.32715	8.23828		494.94	-1.89355	-1.4082	-0.39063	2.37598	9.30762	23.2119	39.3125	45.7607
496.64	-1.96875	-1.9873	-1.88477	-1.77051	-0.99512	0.463867	2.80371	5.53906		496.74	-2.08301	-1.56348	-0.60645	2.11328	8.43848	21.7275	36.7832	42.1738		495.84	-1.78418	-1.57129	-1.61816	-1.44531	-0.75098	1.04297	4.30078	8.19922		495.94	-1.88965	-1.41699	-0.41016	2.37012	9.30762	23.1895	39.3193	45.7295
497.64	-1.95898	-1.98828	-1.88477	-1.77051	-1.02246	0.439453	2.78711	5.49805		497.74	-2.07227	-1.55469	-0.60449	2.10938	8.44629	21.7158	36.7715	42.1436		496.84	-1.80273	-1.56152	-1.62891	-1.45605	-0.74609	1.03125	4.2998	8.14355		496.94	-1.89844	-1.42773	-0.41602	2.36133	9.31934	23.1875	39.3174	45.71
498.64	-1.96191	-1.99707	-1.86328	-1.78027	-1.05566	0.426758	2.77441	5.45898		498.74	-2.05859	-1.5459	-0.60938	2.11133	8.43555	21.708	36.7598	42.1328		497.84	-1.80469	-1.53125	-1.64551	-1.45801	-0.73731	1.01367	4.27051	8.08008		497.94	-1.9209	-1.42969	-0.40625	2.34863	9.32617	23.1973	39.3232	45.6924
499.64	-1.96777	-2.02637	-1.85645	-1.78906	-1.07617	0.408203	2.75391	5.41113		499.74	-2.06836	-1.56543	-0.62012	2.10156	8.44141	21.7148	36.752	42.1025		498.84	-1.79395	-1.53711	-1.66016	-1.45996	-0.72656	1.0127	4.24902	8.03223		498.94	-1.91309	-1.44824	-0.40527	2.33691	9.32031	23.1914	39.3369	45.6523
500.64	-1.98633	-2.04102	-1.86328	-1.7998	-1.0752	0.400391	2.73828	5.36719		500.74	-2.05078	-1.57324	-0.62988	2.09961	8.44824	21.7158	36.7354	42.1006		499.84	-1.80176	-1.5293	-1.67773	-1.47656	-0.7168	1.01855	4.2373	7.99023		499.94	-1.9043	-1.4375	-0.41797	2.33984	9.31934	23.1982	39.3467	45.6279
501.64	-1.99023	-2.04297	-1.86523	-1.81836	-1.08008	0.388672	2.70996	5.33496		501.74	-2.05078	-1.58496	-0.60938	2.07324	8.43848	21.7168	36.7061	42.0752		500.84	-1.80371	-1.52734	-1.66992	-1.47754	-0.74609	1.0166	4.21777	7.9502		500.94	-1.89844	-1.42969	-0.41699	2.32227	9.30762	23.209	39.3389	45.5986
502.64	-1.9873	-2.0332	-1.88965	-1.81934	-1.0791	0.380859	2.68066	5.29492		502.74	-2.05762	-1.58008	-0.62012	2.06055	8.43164	21.7061	36.6846	42.0547		501.84	-1.79395	-1.54688	-1.66309	-1.49023	-0.75293	1.01172	4.20996	7.92188		501.94	-1.89355	-1.42969	-0.41699	2.30957	9.2959	23.1943	39.3213	45.5889
503.64	-1.99805	-2.02148	-1.89258	-1.81152	-1.06836	0.369141	2.6582	5.28613		503.74	-2.0752	-1.60254	-0.62012	2.06738	8.41211	21.7158	36.6816	42.0352		502.84	-1.78418	-1.56738	-1.65039	-1.50098	-0.76465	0.988281	4.2002	7.89063		502.94	-1.88672	-1.42969	-0.43652	2.30566	9.30469	23.1982	39.3105	45.5791
504.64	-2.00684	-2.02051	-1.9043	-1.80957	-1.06641	0.369141	2.62891	5.25586		504.74	-2.07813	-1.60449	-0.62695	2.06836	8.40723	21.709	36.665	42.0117		503.84	-1.78906	-1.58496	-1.6416	-1.50879	-0.77734	0.988281	4.18555	7.87109		503.94	-1.8916	-1.43945	-0.43945	2.28809	9.28809	23.1807	39.2842	45.5684
505.64	-2	-2.00977	-1.9209	-1.79492	-1.05957	0.357422	2.60059	5.22559		505.74	-2.07813	-1.61133	-0.61621	2.07031	8.41504	21.6982	36.6689	41.9922		504.84	-1.78906	-1.59766	-1.64063	-1.51074	-0.7793	0.962891	4.16016	7.85156		504.94	-1.89648	-1.46094	-0.42773	2.26855	9.29492	23.1816	39.248	45.5645
506.64	-2	-2.0127	-1.92383	-1.79199	-1.07031	0.333008	2.56836	5.20508		506.74	-2.08789	-1.59375	-0.61816	2.06738	8.40918	21.6777	36.6582	41.9912		505.84	-1.79004	-1.60938	-1.64746	-1.50879	-0.78711	0.953125	4.14648	7.84863		505.94	-1.89355	-1.45898	-0.43652	2.25684	9.31348	23.1729	39.2139	45.5684
507.64	-2	-2.02344	-1.93164	-1.79199	-1.08496	0.310547	2.55566	5.19434		507.74	-2.10156	-1.59473	-0.61523	2.07715	8.40918	21.6641	36.6289	41.9609		506.84	-1.79395	-1.61914	-1.66992	-1.50684	-0.76953	0.931641	4.1377	7.82715		506.94	-1.8916	-1.48047	-0.4209	2.24902	9.3252	23.1504	39.2129	45.5693
508.64	-2.00977	-2.02148	-1.92383	-1.7832	-1.10742	0.308594	2.53027	5.15625		508.74	-2.10156	-1.59277	-0.62598	2.10742	8.4043	21.667	36.6191	41.9492		507.84	-1.79102	-1.61133	-1.68164	-1.50098	-0.77539	0.919922	4.1084	7.82813		507.94	-1.8916	-1.48828	-0.41211	2.25586	9.33398	23.1582	39.209	45.5508
509.64	-2.02637	-2.03613	-1.91699	-1.79395	-1.11621	0.300781	2.5	5.13672		509.74	-2.10938	-1.58594	-0.62793	2.11035	8.40527	21.6641	36.5918	41.9424		508.84	-1.79199	-1.61035	-1.67188	-1.47949	-0.77734	0.919922	4.08887	7.80762		508.94	-1.90332	-1.49805	-0.39941	2.26465	9.34766	23.1475	39.1992	45.5137
510.64	-2.02734	-2.03906	-1.89453	-1.80859	-1.125	0.28125	2.45996	5.10547		510.74	-2.12891	-1.58496	-0.62598	2.12891	8.41699	21.6572	36.5801	41.9043		509.84	-1.79688	-1.62109	-1.67188	-1.47754	-0.77539	0.922852	4.06152	7.76953		509.94	-1.8916	-1.51172	-0.40039	2.25781	9.33887	23.1367	39.2031	45.4746
511.64	-2.03223	-2.03418	-1.90234	-1.81934	-1.13672	0.272461	2.43945	5.08594		511.74	-2.14063	-1.58691	-0.63965	2.1377	8.41699	21.6748	36.5439	41.8906		510.84	-1.80566	-1.62891	-1.67383	-1.48633	-0.79688	0.926758	4.03027	7.74023		510.94	-1.8916	-1.49023	-0.4082	2.25684	9.33984	23.1299	39.2256	45.4502
512.64	-2.03906	-2.02441	-1.89648	-1.85938	-1.14844	0.259766	2.43945	5.04785		512.74	-2.14844	-1.59277	-0.64648	2.13184	8.42676	21.6689	36.541	41.8633		511.84	-1.80176	-1.62891	-1.67969	-1.47754	-0.81543	0.931641	4.00098	7.69336		511.94	-1.8916	-1.47363	-0.40332	2.27344	9.30078	23.1357	39.2285	45.4209
513.64	-2.05859	-2.01367	-1.89648	-1.88086	-1.1416	0.240234	2.41992	5.00293		513.74	-2.16699	-1.59277	-0.64746	2.12109	8.42676	21.6689	36.541	41.833		512.84	-1.82129	-1.61914	-1.67969	-1.47754	-0.81836	0.921875	3.98047	7.64355		512.94	-1.91309	-1.4707	-0.41992	2.29492	9.29102	23.1172	39.21	45.4014
514.64	-2.06055	-2.01172	-1.9043	-1.90039	-1.13086	0.228516	2.4082	4.96875		514.74	-2.16113	-1.59277	-0.64063	2.10254	8.41895	21.6572	36.541	41.8193		513.84	-1.82324	-1.62891	-1.69141	-1.47754	-0.82813	0.914063	3.97949	7.59961		513.94	-1.92188	-1.46875	-0.43945	2.29395	9.26953	23.1104	39.1875	45.3818
515.64	-2.05859	-2.00977	-1.93262	-1.8916	-1.13672	0.21582	2.37891	4.94629		515.74	-2.16016	-1.60254	-0.63965	2.06543	8.41699	21.6377	36.541	41.8105		514.84	-1.80176	-1.62891	-1.70801	-1.4873	-0.83691	0.882813	3.94336	7.55176		514.94	-1.93262	-1.46387	-0.4209	2.28809	9.25879	23.0996	39.168	45.3867
516.64	-2.05859	-2.01953	-1.9502	-1.8916	-1.14648	0.207031	2.375	4.91797		516.74	-2.16797	-1.60449	-0.62988	2.02539	8.41211	21.6426	36.541	41.7998		515.84	-1.79199	-1.62891	-1.7207	-1.48926	-0.85547	0.881836	3.93066	7.52148		515.94	-1.92969	-1.46094	-0.42285	2.28809	9.25684	23.1104	39.1602	45.3799
517.64	-2.05859	-2.04688	-1.96289	-1.8916	-1.15527	0.208984	2.35938	4.88672		517.74	-2.16797	-1.60352	-0.61816	2.02148	8.39941	21.626	36.5576	41.7813		516.84	-1.78223	-1.63672	-1.71289	-1.49121	-0.85742	0.852539	3.89941	7.4834		516.94	-1.92285	-1.48047	-0.41113	2.28809	9.25684	23.1162	39.1406	45.3623
518.64	-2.05859	-2.05762	-1.96289	-1.8916	-1.16504	0.201172	2.32813	4.85449		518.74	-2.16016	-1.59277	-0.60938	1.99219	8.39844	21.626	36.5625	41.7813		517.84	-1.78418	-1.64648	-1.7041	-1.49023	-0.84766	0.833984	3.85156	7.44922		517.94	-1.92285	-1.49707	-0.40137	2.27148	9.26855	23.1172	39.1387	45.3672
519.64	-2.06836	-2.07031	-1.97559	-1.88379	-1.17773	0.18457	2.30664	4.83789		519.74	-2.16699	-1.59082	-0.61523	2.00684	8.38965	21.6426	36.5596	41.7617		518.84	-1.77246	-1.66504	-1.68164	-1.49121	-0.83887	0.810547	3.82129	7.41016		518.94	-1.93262	-1.49023	-0.40234	2.25684	9.2666	23.127	39.1279	45.3574
520.64	-2.07031	-2.07031	-1.98633	-1.87207	-1.1875	0.171875	2.30469	4.81836		520.74	-2.18555	-1.58496	-0.62598	2.00781	8.39746	21.6455	36.5391	41.75		519.84	-1.77246	-1.67969	-1.67188	-1.48047	-0.83008	0.789063	3.78125	7.39063		519.94	-1.93457	-1.49902	-0.38867	2.24707	9.25781	23.1162	39.126	45.3486
521.64	-2.08203	-2.07031	-1.98438	-1.88867	-1.20898	0.169922	2.27539	4.7793		521.74	-2.16992	-1.57324	-0.63965	2.02637	8.39648	21.6289	36.5498	41.7402		520.84	-1.79199	-1.66797	-1.65527	-1.47949	-0.82031	0.78125	3.76074	7.35938		520.94	-1.93457	-1.49805	-0.38086	2.24707	9.26367	23.127	39.1367	45.3223
522.64	-2.08984	-2.06348	-1.98242	-1.87988	-1.21875	0.158203	2.25586	4.73828		522.74	-2.16895	-1.56543	-0.66406	2.02148	8.39453	21.6211	36.541	41.7344		521.84	-1.80371	-1.67676	-1.64063	-1.4707	-0.81641	0.769531	3.74805	7.32813		521.94	-1.93457	-1.51855	-0.39844	2.24902	9.2666	23.1191	39.1328	45.2949
523.64	-2.08984	-2.05469	-1.98438	-1.8623	-1.21875	0.136719	2.25781	4.69043		523.74	-2.17969	-1.55371	-0.67676	2.0127	8.3877	21.6133	36.5215	41.7227		522.84	-1.82324	-1.68652	-1.64551	-1.46973	-0.8252	0.761719	3.74902	7.30078		522.94	-1.93457	-1.51758	-0.41602	2.24902	9.27832	23.1094	39.1113	45.2705
524.64	-2.08984	-2.06055	-1.99316	-1.85352	-1.2207	0.135742	2.2666	4.64844		524.74	-2.17969	-1.57227	-0.69727	1.97559	8.36621	21.6143	36.4971	41.6914		523.84	-1.82324	-1.67578	-1.65723	-1.45313	-0.83594	0.743164	3.7373	7.2627		523.94	-1.94141	-1.53809	-0.42773	2.24902	9.26855	23.1172	39.0918	45.2324
525.64	-2.08984	-2.08008	-2.00391	-1.85938	-1.2168	0.111328	2.25586	4.63574		525.74	-2.16992	-1.58301	-0.69824	1.9541	8.3877	21.6074	36.4727	41.6719		524.84	-1.83301	-1.68066	-1.66992	-1.46484	-0.84473	0.720703	3.72266	7.23047		524.94	-1.95996	-1.54883	-0.42773	2.23926	9.26855	23.1104	39.0732	45.2002
526.64	-2.08984	-2.11035	-2.00098	-1.86816	-1.22656	0.089844	2.22168	4.58105		526.74	-2.15137	-1.59473	-0.70801	1.93457	8.39648	21.5967	36.4521	41.6328		525.84	-1.84668	-1.68652	-1.68848	-1.46777	-0.8457	0.723633	3.70605	7.19336		525.94	-1.96094	-1.56836	-0.42773	2.23828	9.29199	23.1113	39.0615	45.1865
527.64	-2.08984	-2.1377	-2.00195	-1.85645	-1.21973	0.080078	2.19629	4.54004		527.74	-2.16016	-1.59473	-0.7168	1.90527	8.39063	21.5947	36.4512	41.6133		526.84	-1.85352	-1.6875	-1.71582	-1.46973	-0.8457	0.701172	3.67969	7.16992		526.94	-1.97168	-1.57031	-0.42773	2.2373	9.28418	23.1025	39.0342	45.1689
528.64	-2.08008	-2.15723	-2.00684	-1.87109	-1.23828	0.060547	2.16602	4.51953		528.74	-2.16016	-1.60449	-0.72754	1.88867	8.3916	21.5879	36.4512	41.5938		527.84	-1.86426	-1.7002	-1.71094	-1.48438	-0.83887	0.691406	3.65918	7.14746		527.94	-1.9834	-1.57715	-0.42773	2.24902	9.29395	23.0898	39.0127	45.1514
529.64	-2.08301	-2.16016	-2.01367	-1.87305	-1.24023	0.052734	2.12695	4.49512		529.74	-2.16016	-1.60449	-0.72949	1.89063	8.38086	21.5967	36.458	41.5938		528.84	-1.85449	-1.69043	-1.71094	-1.50684	-0.83789	0.691406	3.62988	7.12891		528.94	-1.99219	-1.57031	-0.42773	2.24902	9.30469	23.082	39.002	45.1416
530.64	-2.10156	-2.16016	-2.00391	-1.88379	-1.23926	0.019531	2.08594	4.46973		530.74	-2.16797	-1.60449	-0.74609	1.89941	8.37988	21.5996	36.4688	41.5938		529.84	-1.87305	-1.68945	-1.71875	-1.51367	-0.83789	0.679688	3.6084	7.11914		529.94	-1.97656	-1.57129	-0.43945	2.2373	9.3125	23.0605	38.9902	45.1279
531.64	-2.0918	-2.15234	-1.98535	-1.88379	-1.22852	0	2.0752	4.41992		531.74	-2.18457	-1.59473	-0.74902	1.90137	8.35938	21.5869	36.4707	41.5889		530.84	-1.87402	-1.6709	-1.70898	-1.51855	-0.86621	0.681641	3.58203	7.08887		530.94	-1.97168	-1.57227	-0.44922	2.23633	9.33203	23.0566	38.9688	45.1133
532.64	-2.07324	-2.13086	-1.98242	-1.89844	-1.22656	-0.00195	2.06641	4.38672		532.74	-2.20898	-1.60059	-0.74902	1.90723	8.34863	21.5664	36.4775	41.582		531.84	-1.88184	-1.66797	-1.69238	-1.52734	-0.88379	0.671875	3.57617	7.06836		531.94	-1.96484	-1.58008	-0.45801	2.23535	9.32031	23.0508	38.957	45.0908
533.64	-2.07031	-2.12109	-1.99902	-1.90918	-1.24805	-0.00195	2.05566	4.36035		533.74	-2.21094	-1.6123	-0.74902	1.9248	8.34863	21.5391	36.4785	41.582		532.84	-1.88184	-1.66309	-1.67969	-1.53809	-0.9043	0.662109	3.57422	7.05078		532.94	-1.94531	-1.58203	-0.4668	2.21973	9.31934	23.0459	38.9492	45.082
534.64	-2.07031	-2.11719	-1.99414	-1.90332	-1.25	-0.03027	2.05469	4.32031		534.74	-2.21875	-1.61035	-0.75	1.94922	8.35547	21.5176	36.4521	41.5635		533.84	-1.89355	-1.64844	-1.68652	-1.54004	-0.95117	0.65332	3.56738	7.03125		533.94	-1.94238	-1.58008	-0.46875	2.22754	9.30957	23.0469	38.9375	45.0762
535.64	-2.06738	-2.13672	-1.99414	-1.92773	-1.2666	-0.02832	2.03711	4.2793		535.74	-2.22559	-1.6123	-0.74121	1.96582	8.3584	21.5166	36.415	41.5449		534.84	-1.89355	-1.64844	-1.69922	-1.52832	-0.9668	0.623047	3.56641	7.01172		534.94	-1.96191	-1.57813	-0.4707	2.22949	9.29785	23.0635	38.9473	45.0674
536.64	-2.08008	-2.13867	-2.01172	-1.94043	-1.26953	-0.03906	2.00586	4.24609		536.74	-2.21875	-1.60254	-0.72852	1.96875	8.36523	21.5039	36.3945	41.5313		535.84	-1.90332	-1.64844	-1.70898	-1.52832	-0.97461	0.609375	3.5791	6.99219		535.94	-1.96191	-1.58984	-0.46582	2.22949	9.2793	23.0762	38.9199	45.0684
537.64	-2.08887	-2.14063	-2.03027	-1.9541	-1.2959	-0.07715	1.99805	4.22656		537.74	-2.21875	-1.60254	-0.7207	1.97559	8.36621	21.5117	36.3711	41.5313		536.84	-1.89355	-1.66504	-1.72754	-1.55469	-0.98438	0.609375	3.57617	6.9707		536.94	-1.97168	-1.58984	-0.44727	2.21973	9.25977	23.0781	38.918	45.0693
538.64	-2.10645	-2.15723	-2.05469	-1.95215	-1.31445	-0.08984	1.98633	4.19727		538.74	-2.21875	-1.59277	-0.73731	1.95898	8.37598	21.5332	36.3428	41.541		537.84	-1.89355	-1.67773	-1.74707	-1.57715	-0.99805	0.582031	3.55762	6.94922		537.94	-1.96875	-1.58984	-0.44043	2.21875	9.25684	23.0771	38.918	45.0605
539.64	-2.11914	-2.17188	-2.05664	-1.97949	-1.32813	-0.11035	1.95703	4.17578		539.74	-2.21191	-1.58301	-0.73242	1.94434	8.39746	21.5361	36.3125	41.5313		538.84	-1.89355	-1.6748	-1.75	-1.5791	-0.99805	0.570313	3.53125	6.91797		538.94	-1.98633	-1.58984	-0.43945	2.21777	9.25684	23.0781	38.9033	45.04
540.64	-2.12891	-2.19141	-2.06445	-1.98535	-1.32813	-0.12402	1.94824	4.14941		540.74	-2.19922	-1.58594	-0.74707	1.93359	8.3877	21.5479	36.3086	41.5117		539.84	-1.88379	-1.69727	-1.75	-1.56934	-0.97168	0.543945	3.51367	6.89844		539.94	-1.99902	-1.58984	-0.44434	2.21777	9.25	23.0713	38.9023	45.0371
541.64	-2.12891	-2.20117	-2.07617	-1.97461	-1.32813	-0.13281	1.9375	4.11914		541.74	-2.18945	-1.58496	-0.75586	1.90332	8.37793	21.5557	36.3193	41.5039		540.84	-1.8916	-1.70605	-1.75781	-1.59863	-0.97852	0.535156	3.46973	6.85254		540.94	-2.00098	-1.61914	-0.45703	2.2002	9.26367	23.0605	38.8975	45.0186
542.64	-2.12793	-2.21191	-2.06641	-1.97168	-1.33594	-0.12598	1.92871	4.09082		542.74	-2.18262	-1.57324	-0.76563	1.90723	8.36621	21.5391	36.3291	41.499		541.84	-1.90332	-1.71875	-1.76953	-1.59863	-0.98633	0.523438	3.43848	6.83203		541.94	-2.00293	-1.62109	-0.4707	2.19141	9.26465	23.04	38.8867	44.9922
543.64	-2.12695	-2.21289	-2.07227	-1.96289	-1.32813	-0.12109	1.9082	4.05859		543.74	-2.1875	-1.56543	-0.76856	1.9082	8.37793	21.5459	36.334	41.4922		542.84	-1.91309	-1.72656	-1.76953	-1.60645	-0.98145	0.503906	3.41016	6.79102		542.94	-2.0127	-1.60352	-0.47754	2.17871	9.25	23.0215	38.8867	44.9697
544.64	-2.12891	-2.19434	-2.07422	-1.96191	-1.32617	-0.10254	1.88867	4.01758		544.74	-2.1875	-1.57324	-0.76856	1.91309	8.37109	21.5439	36.3477	41.4736		543.84	-1.9209	-1.73828	-1.7627	-1.61621	-0.97656	0.504883	3.37305	6.7627		543.94	-2.02441	-1.60156	-0.5	2.16895	9.24707	23.0127	38.8721	44.9434
545.64	-2.12891	-2.18262	-2.07227	-1.9541	-1.31738	-0.12793	1.86914	3.98145		545.74	-2.20898	-1.58203	-0.7666	1.90039	8.34863	21.5439	36.332	41.4443		544.84	-1.91309	-1.72949	-1.76367	-1.62988	-0.98633	0.499023	3.35059	6.74023		544.94	-2.00488	-1.60156	-0.51172	2.14746	9.2373	23.0195	38.8516	44.9189
546.64	-2.12109	-2.16309	-2.08398	-1.94922	-1.31836	-0.14063	1.85742	3.95605		546.74	-2.21094	-1.58984	-0.78027	1.91895	8.34668	21.5488	36.3135	41.4316		545.84	-1.92285	-1.72656	-1.75977	-1.625	-1.00586	0.509766	3.3457	6.72363		545.94	-1.99414	-1.60938	-0.50098	2.15723	9.22559	23.0117	38.8301	44.8809
547.64	-2.11914	-2.16016	-2.08398	-1.95996	-1.32129	-0.14258	1.82031	3.94434		547.74	-2.21875	-1.62109	-0.77051	1.90332	8.35645	21.543	36.3018	41.4053		546.84	-1.91309	-1.72656	-1.75684	-1.61816	-1.02539	0.5	3.33203	6.70996		546.94	-2.00488	-1.59961	-0.50977	2.15918	9.21777	23	38.8213	44.8633
548.64	-2.12207	-2.16211	-2.0918	-1.97852	-1.32031	-0.14258	1.78809	3.93652		548.74	-2.21777	-1.6582	-0.77832	1.89355	8.35352	21.5439	36.2656	41.3643		547.84	-1.92188	-1.73633	-1.75977	-1.60645	-1.03711	0.492188	3.30957	6.68457		547.94	-1.9834	-1.60742	-0.51953	2.14648	9.21777	22.9902	38.8008	44.833
549.64	-2.11914	-2.15332	-2.08496	-1.97949	-1.33496	-0.14941	1.75781	3.91602		549.74	-2.2168	-1.69141	-0.77539	1.88281	8.35645	21.5176	36.25	41.3447		548.84	-1.9248	-1.72852	-1.7666	-1.61621	-1.03809	0.480469	3.30957	6.66016		548.94	-1.97461	-1.61914	-0.51758	2.15723	9.22754	22.9688	38.7881	44.8076
550.64	-2.12891	-2.15039	-2.0957	-2	-1.35742	-0.15039	1.72656	3.91309		550.74	-2.21094	-1.7041	-0.78613	1.89844	8.34668	21.5166	36.2402	41.3223		549.84	-1.91309	-1.73828	-1.79785	-1.59375	-1.03711	0.472656	3.30664	6.63086		549.94	-1.97363	-1.64746	-0.51758	2.15918	9.22461	22.957	38.7822	44.7998
551.64	-2.14844	-2.17188	-2.0957	-2.00098	-1.36621	-0.16797	1.70508	3.89551		551.74	-2.21094	-1.70605	-0.79004	1.90039	8.3584	21.4971	36.2383	41.3223		550.84	-1.91309	-1.74805	-1.78906	-1.60742	-1.04883	0.460938	3.30078	6.60938		550.94	-1.99219	-1.64844	-0.51758	2.1377	9.2373	22.9473	38.7793	44.7783
552.64	-2.1582	-2.17969	-2.10254	-2.0293	-1.37695	-0.19141	1.67871	3.89551		552.74	-2.22559	-1.7207	-0.78711	1.88086	8.34863	21.4844	36.249	41.3213		551.84	-1.91309	-1.75	-1.80078	-1.61035	-1.04883	0.443359	3.28223	6.57031		551.94	-2.00293	-1.64844	-0.51563	2.11914	9.2373	22.9385	38.7773	44.7793
553.64	-2.18848	-2.17969	-2.10352	-2.02539	-1.39648	-0.20801	1.64648	3.86719		553.74	-2.24805	-1.7334	-0.78125	1.88574	8.33496	21.4932	36.2324	41.3291		552.84	-1.91504	-1.72852	-1.81055	-1.62793	-1.05664	0.43457	3.28027	6.54883		552.94	-2.0127	-1.65039	-0.5293	2.1084	9.23828	22.9209	38.7988	44.7783
554.64	-2.20898	-2.20801	-2.10352	-2.03223	-1.41016	-0.23047	1.66309	3.83008		554.74	-2.25684	-1.72656	-0.78223	1.90527	8.33008	21.4932	36.2305	41.3203		553.84	-1.91406	-1.71973	-1.82031	-1.6416	-1.05664	0.421875	3.26172	6.53027		553.94	-2.02441	-1.66016	-0.5293	2.09668	9.21289	22.918	38.8008	44.7803
555.64	-2.21094	-2.2207	-2.11328	-2.05078	-1.41016	-0.24023	1.64844	3.79004		555.74	-2.26563	-1.72559	-0.78027	1.89844	8.31055	21.4932	36.2197	41.3125		554.84	-1.91504	-1.7207	-1.81055	-1.64941	-1.06836	0.421875	3.22266	6.52148		554.94	-2.03223	-1.65039	-0.53418	2.08008	9.19141	22.9248	38.7793	44.7803
556.64	-2.20117	-2.22266	-2.12305	-2.05176	-1.41992	-0.24707	1.61035	3.75293		556.74	-2.28223	-1.7373	-0.77832	1.88281	8.28906	21.4932	36.2207	41.3008		555.84	-1.92578	-1.70703	-1.80859	-1.64941	-1.0752	0.414063	3.18848	6.49219		555.94	-2.03223	-1.66016	-0.53711	2.07715	9.17676	22.9277	38.7773	44.7637
557.64	-2.17969	-2.24902	-2.13477	-2.03516	-1.42773	-0.25293	1.5957	3.70898		557.74	-2.28906	-1.74414	-0.78125	1.88086	8.28809	21.5049	36.2012	41.293		556.84	-1.92285	-1.71875	-1.80859	-1.65137	-1.07422	0.402344	3.16699	6.46289		556.94	-2.03906	-1.64355	-0.53906	2.07715	9.16016	22.918	38.7695	44.7607
558.64	-2.16797	-2.24902	-2.13281	-2.02539	-1.43164	-0.24219	1.58594	3.66113		558.74	-2.28906	-1.7334	-0.77051	1.88086	8.28809	21.5049	36.1748	41.2734		557.84	-1.91602	-1.72852	-1.81836	-1.64746	-1.07617	0.382813	3.13574	6.44141		557.94	-2.04004	-1.63184	-0.54785	2.07715	9.14941	22.9004	38.75	44.7412
559.64	-2.16797	-2.26172	-2.13574	-2.01953	-1.4375	-0.25977	1.56641	3.63867		559.74	-2.28906	-1.7334	-0.76856	1.85938	8.25879	21.5049	36.1621	41.2373		558.84	-1.91309	-1.75684	-1.81055	-1.65039	-1.08594	0.389648	3.11816	6.40137		558.94	-2.0498	-1.62402	-0.53027	2.08691	9.14746	22.9033	38.7217	44.7412
560.64	-2.16797	-2.26172	-2.125	-2.0127	-1.44727	-0.27148	1.5498	3.61719		560.74	-2.27246	-1.74512	-0.77637	1.85059	8.25684	21.498	36.1494	41.2129		559.84	-1.9248	-1.7793	-1.81055	-1.65137	-1.09961	0.378906	3.10059	6.37402		559.94	-2.07324	-1.61914	-0.52148	2.08496	9.14746	22.916	38.7109	44.7217
561.64	-2.17969	-2.26172	-2.14258	-2.00098	-1.46484	-0.27148	1.50781	3.60938		561.74	-2.26953	-1.74512	-0.75977	1.84961	8.24707	21.4971	36.1309	41.1846		560.84	-1.92285	-1.78125	-1.80762	-1.64941	-1.09961	0.37207	3.09082	6.35156		560.94	-2.08984	-1.60938	-0.51172	2.08496	9.15723	22.9082	38.7109	44.71
562.64	-2.19141	-2.2793	-2.12598	-2.00098	-1.45801	-0.29883	1.48633	3.57617		562.74	-2.26953	-1.73828	-0.76172	1.86133	8.24902	21.4971	36.1191	41.1621		561.84	-1.91992	-1.78125	-1.80859	-1.64941	-1.10742	0.363281	3.08789	6.31055		561.94	-2.10254	-1.59766	-0.50977	2.08496	9.1377	22.8984	38.7012	44.6826
563.64	-2.21094	-2.27148	-2.13477	-2.01074	-1.45898	-0.31348	1.4668	3.54785		563.74	-2.26953	-1.73535	-0.76758	1.84961	8.24414	21.4971	36.1211	41.1357		562.84	-1.92969	-1.7793	-1.83008	-1.66895	-1.11914	0.341797	3.06934	6.28223		562.94	-2.11426	-1.59766	-0.50977	2.09473	9.14551	22.9082	38.6982	44.6777
564.64	-2.21875	-2.28125	-2.13574	-2.01953	-1.46484	-0.33008	1.44727	3.52734		564.74	-2.26953	-1.74512	-0.78516	1.85645	8.25488	21.4873	36.1113	41.1211		563.84	-1.9502	-1.77051	-1.83984	-1.67676	-1.10742	0.323242	3.0498	6.26172		563.94	-2.11426	-1.62598	-0.5293	2.08691	9.14746	22.8984	38.709	44.6885
565.64	-2.2207	-2.28906	-2.1416	-2.02051	-1.46484	-0.33008	1.4375	3.45996		565.74	-2.28809	-1.74512	-0.78613	1.85742	8.26367	21.4785	36.1006	41.1133		564.84	-1.95117	-1.77148	-1.85156	-1.68652	-1.10938	0.303711	3.03027	6.2373		564.94	-2.10742	-1.64551	-0.53906	2.09668	9.1377	22.8789	38.6982	44.6709
566.64	-2.21973	-2.30078	-2.15234	-2.02539	-1.45801	-0.3418	1.43652	3.42969		566.74	-2.29688	-1.74512	-0.80469	1.84961	8.27441	21.4561	36.0918	41.1016		565.84	-1.95215	-1.76953	-1.87109	-1.68848	-1.0957	0.292969	3.02051	6.22852		565.94	-2.09668	-1.66309	-0.54785	2.09668	9.13574	22.8672	38.6973	44.6592
567.64	-2.23047	-2.30078	-2.15625	-2.00293	-1.44922	-0.35156	1.44922	3.38867		567.74	-2.29688	-1.75293	-0.81641	1.83789	8.27832	21.4463	36.0869	41.1064		566.84	-1.95996	-1.77051	-1.86621	-1.68848	-1.08594	0.291016	3.01074	6.21094		566.94	-2.09473	-1.67969	-0.57324	2.08496	9.12891	22.8594	38.6963	44.6514
568.64	-2.22852	-2.29395	-2.14746	-1.98633	-1.46387	-0.34277	1.45215	3.37695		568.74	-2.28223	-1.76465	-0.81934	1.83008	8.28809	21.4297	36.0898	41.0918		567.84	-1.9707	-1.78125	-1.85352	-1.69531	-1.09375	0.28125	2.98145	6.18652		567.94	-2.10254	-1.69629	-0.58789	2.09473	9.12305	22.8379	38.6816	44.6582
569.64	-2.21973	-2.29102	-2.13672	-1.96484	-1.46484	-0.3418	1.44531	3.35742		569.74	-2.2793	-1.77441	-0.82031	1.82813	8.28125	21.4336	36.0723	41.0908		568.84	-1.98145	-1.77148	-1.84277	-1.69824	-1.09766	0.280273	2.97754	6.16992		568.94	-2.09766	-1.69922	-0.58106	2.0791	9.12402	22.8291	38.6797	44.6689
570.64	-2.21875	-2.28125	-2.13477	-1.94531	-1.47656	-0.34961	1.41797	3.33105		570.74	-2.27734	-1.77148	-0.82129	1.82813	8.27051	21.4443	36.0703	41.0908		569.84	-1.97559	-1.7793	-1.83008	-1.69824	-1.10352	0.297852	2.97852	6.13184		569.94	-2.09473	-1.6709	-0.58008	2.06543	9.12402	22.8184	38.6602	44.6416
571.64	-2.2373	-2.27148	-2.13477	-1.93359	-1.46973	-0.36133	1.41602	3.32617		571.74	-2.28223	-1.77734	-0.82715	1.8291	8.25	21.4463	36.0791	41.0869		570.84	-1.9707	-1.77637	-1.82129	-1.69922	-1.11523	0.298828	2.96777	6.10938		570.94	-2.10156	-1.66016	-0.58203	2.0459	9.10742	22.8018	38.6416	44.6211
572.64	-2.23828	-2.27051	-2.13477	-1.93066	-1.4707	-0.38086	1.36816	3.32031		572.74	-2.2793	-1.78613	-0.83887	1.83984	8.25586	21.4561	36.0537	41.0625		571.84	-1.97168	-1.7793	-1.82227	-1.70508	-1.12793	0.291016	2.94141	6.08203		571.94	-2.10254	-1.65332	-0.59961	2.0459	9.08496	22.8086	38.5996	44.5908
573.64	-2.23633	-2.28125	-2.13281	-1.93066	-1.47656	-0.39258	1.35059	3.29102		573.74	-2.28906	-1.78418	-0.85645	1.84863	8.24512	21.4648	36.0518	41.0361		572.84	-1.9834	-1.77637	-1.83008	-1.70801	-1.13867	0.282227	2.91895	6.05078		572.94	-2.10254	-1.65234	-0.59277	2.0459	9.07715	22.8086	38.5898	44.5771
574.64	-2.24707	-2.27637	-2.1416	-1.94043	-1.47656	-0.41211	1.32813	3.27051		574.74	-2.31836	-1.79199	-0.85059	1.83789	8.2373	21.4541	36.0508	41.0322		573.84	-1.97656	-1.78711	-1.85645	-1.70801	-1.12988	0.28125	2.90918	6.03125		573.94	-2.10254	-1.66016	-0.58691	2.03418	9.08496	22.8271	38.5996	44.5625
575.64	-2.26953	-2.29883	-2.15234	-1.96094	-1.46973	-0.41992	1.33496	3.2373		575.74	-2.32715	-1.80176	-0.85059	1.83789	8.22754	21.4541	36.0479	41.0137		574.84	-1.96582	-1.77148	-1.86621	-1.71777	-1.14648	0.271484	2.88965	6		574.94	-2.10254	-1.66699	-0.57813	2.03418	9.0752	22.8457	38.5898	44.5322
576.64	-2.26953	-2.30078	-2.16113	-1.98633	-1.46094	-0.45606	1.33496	3.23633		576.74	-2.33984	-1.81543	-0.85059	1.83105	8.22949	21.4561	36.041	40.9756		575.84	-1.96387	-1.77734	-1.89355	-1.69824	-1.13672	0.245117	2.87793	5.98047		575.94	-2.10352	-1.68945	-0.5752	2.04395	9.05859	22.8594	38.5723	44.5117
577.64	-2.27148	-2.31738	-2.17383	-1.99902	-1.48535	-0.4707	1.30664	3.21777		577.74	-2.34961	-1.83398	-0.85059	1.82031	8.21777	21.4551	36.0293	40.9561		576.84	-1.95215	-1.77246	-1.9082	-1.70605	-1.13477	0.223633	2.8584	5.95117		576.94	-2.11426	-1.70605	-0.57324	2.05762	9.06445	22.8711	38.5703	44.5107
578.64	-2.27051	-2.3252	-2.18164	-2.0127	-1.4873	-0.48731	1.29492	3.2041		578.74	-2.33984	-1.82324	-0.85742	1.81055	8.20801	21.4746	36.0391	40.9609		577.84	-1.94434	-1.75293	-1.90918	-1.70801	-1.12695	0.205078	2.83887	5.92285		577.94	-2.12207	-1.72852	-0.58594	2.07715	9.06641	22.8711	38.5781	44.4912
579.64	-2.25293	-2.32031	-2.17676	-2.0293	-1.49805	-0.50195	1.27539	3.19727		579.74	-2.35156	-1.82324	-0.8584	1.78418	8.20605	21.4873	36.04	40.9531		578.84	-1.93262	-1.74805	-1.91992	-1.70801	-1.13672	0.166992	2.82715	5.90039		578.94	-2.14063	-1.75	-0.59766	2.06738	9.08398	22.8711	38.583	44.5029
580.64	-2.25977	-2.32031	-2.15723	-2.04199	-1.5	-0.51953	1.25586	3.19629		580.74	-2.33984	-1.80469	-0.86816	1.77344	8.20605	21.4941	36.0293	40.9365		579.84	-1.94922	-1.73145	-1.91211	-1.70801	-1.15332	0.147461	2.81934	5.87207		579.94	-2.14941	-1.75	-0.61816	2.07031	9.08496	22.8613	38.5557	44.4746
581.64	-2.24316	-2.30859	-2.16406	-2.05176	-1.53418	-0.51367	1.23145	3.16797		581.74	-2.33008	-1.7959	-0.87012	1.75977	8.19922	21.4961	36.0146	40.9219		580.84	-1.9541	-1.73047	-1.90137	-1.7002	-1.1543	0.132813	2.7998	5.86328		580.94	-2.1709	-1.76172	-0.60059	2.06934	9.06641	22.8311	38.5391	44.4785
582.64	-2.23242	-2.30859	-2.14551	-2.05859	-1.55762	-0.51367	1.2002	3.13184		582.74	-2.33984	-1.79688	-0.87695	1.74805	8.18848	21.5049	35.9756	40.9219		581.84	-1.96289	-1.7373	-1.89355	-1.70703	-1.1709	0.120117	2.79297	5.83984		581.94	-2.18262	-1.76172	-0.59961	2.05957	9.07227	22.8164	38.5313	44.46
583.64	-2.23047	-2.31055	-2.14258	-2.07129	-1.55957	-0.49219	1.18555	3.08789		583.74	-2.33984	-1.80371	-0.88574	1.75	8.17969	21.5146	35.9639	40.9092		582.84	-1.9834	-1.74805	-1.87402	-1.69629	-1.18359	0.109375	2.7627	5.82227		582.94	-2.19629	-1.76953	-0.60156	2.04102	9.08301	22.8164	38.5293	44.458
584.64	-2.23047	-2.3291	-2.15234	-2.0791	-1.56055	-0.4834	1.17773	3.0498		584.74	-2.34961	-1.79395	-0.88574	1.75195	8.16895	21.5	35.9336	40.8906		583.84	-2.00293	-1.76758	-1.86133	-1.68945	-1.19727	0.111328	2.73242	5.80078		583.94	-2.18652	-1.76953	-0.60742	2.00977	9.07715	22.8262	38.5264	44.459
585.64	-2.23828	-2.33203	-2.18066	-2.09082	-1.5752	-0.48242	1.15625	3.00781		585.74	-2.34668	-1.79688	-0.87793	1.75195	8.15723	21.4609	35.9414	40.9004		584.84	-2.01074	-1.78125	-1.84082	-1.69531	-1.19727	0.113281	2.71191	5.78223		584.94	-2.19238	-1.75977	-0.60938	2	9.07715	22.8281	38.5127	44.457
586.64	-2.24023	-2.34668	-2.19043	-2.08398	-1.55957	-0.48438	1.1543	2.98926		586.74	-2.3457	-1.80273	-0.87793	1.75195	8.14844	21.4385	35.9219	40.8926		585.84	-2.01074	-1.78125	-1.84863	-1.70801	-1.19727	0.101563	2.69824	5.76172		585.94	-2.18457	-1.7627	-0.59082	2.00586	9.07715	22.8281	38.5068	44.457
587.64	-2.24902	-2.3584	-2.20898	-2.08301	-1.55078	-0.50195	1.13867	2.97559		587.74	-2.36426	-1.80176	-0.87793	1.75879	8.16406	21.4277	35.9219	40.8906		586.84	-2.03223	-1.7959	-1.85938	-1.70801	-1.20703	0.088867	2.68652	5.74219		586.94	-2.16309	-1.75195	-0.57617	2.01172	9.11328	22.8398	38.5	44.4482
588.64	-2.25977	-2.36133	-2.21094	-2.06152	-1.55762	-0.50977	1.10938	2.9668		588.74	-2.36719	-1.81055	-0.87891	1.75977	8.16699	21.417	35.9307	40.8643		587.84	-2.02246	-1.79688	-1.85156	-1.7373	-1.19922	0.099609	2.68848	5.72266		587.94	-2.16113	-1.75	-0.57031	2.01855	9.12402	22.8398	38.498	44.4297
589.64	-2.25	-2.3584	-2.21289	-2.05176	-1.55664	-0.5293	1.08789	2.95703		589.74	-2.36914	-1.81152	-0.86816	1.75293	8.16699	21.3887	35.9316	40.8418		588.84	-2.03125	-1.80859	-1.86621	-1.73926	-1.20703	0.123047	2.69043	5.70313		588.94	-2.15918	-1.75781	-0.54199	2.01758	9.10938	22.8398	38.4902	44.4043
590.64	-2.24902	-2.35938	-2.23438	-2.02344	-1.56543	-0.54102	1.06836	2.92969		590.74	-2.36133	-1.81348	-0.85156	1.74219	8.17676	21.3877	35.915	40.8252		589.84	-2.03223	-1.79688	-1.87695	-1.76758	-1.20898	0.131836	2.69727	5.68359		589.94	-2.16113	-1.76953	-0.51074	2.0166	9.1084	22.8184	38.4814	44.3916
591.64	-2.25488	-2.35254	-2.25586	-2.02051	-1.57813	-0.55078	1.04883	2.90039		591.74	-2.36914	-1.8252	-0.86035	1.74023	8.17773	21.4023	35.8906	40.8145		590.84	-2.0332	-1.81348	-1.88086	-1.77832	-1.20898	0.137695	2.69629	5.65918		590.94	-2.16309	-1.77734	-0.50977	2.01758	9.09863	22.8018	38.4678	44.3613
592.64	-2.26758	-2.36328	-2.26563	-2.0127	-1.58594	-0.56836	1.04688	2.86035		592.74	-2.36914	-1.81738	-0.8584	1.75977	8.16699	21.4316	35.8984	40.8027		591.84	-2.05176	-1.82617	-1.87207	-1.78809	-1.20898	0.140625	2.68066	5.65723		591.94	-2.17188	-1.77246	-0.5166	2.01855	9.08691	22.7793	38.4609	44.3438
593.64	-2.26953	-2.36328	-2.26563	-2.0293	-1.59766	-0.56836	1.03613	2.82813		593.74	-2.37891	-1.81543	-0.84863	1.74316	8.17871	21.4561	35.8926	40.7998		592.84	-2.0459	-1.83496	-1.86621	-1.80859	-1.23535	0.145508	2.66699	5.64063		592.94	-2.18262	-1.7793	-0.52734	2.00684	9.07813	22.7676	38.4375	44.333
594.64	-2.2793	-2.36133	-2.26465	-2.04004	-1.59082	-0.58106	1.03418	2.79102		594.74	-2.36914	-1.80371	-0.85645	1.74219	8.18848	21.4365	35.873	40.8105		593.84	-2.03418	-1.84766	-1.88867	-1.81055	-1.22852	0.125	2.65234	5.60938		593.94	-2.1748	-1.76074	-0.55078	1.99512	9.06055	22.7656	38.4297	44.3291
595.64	-2.28125	-2.35254	-2.26367	-2.06152	-1.58984	-0.5918	1.02734	2.75781		595.74	-2.36719	-1.81543	-0.89648	1.74023	8.20703	21.4277	35.8711	40.8047		594.84	-2.04102	-1.84082	-1.89258	-1.81152	-1.20996	0.110352	2.63965	5.57813		594.94	-2.1709	-1.75781	-0.56738	2.01172	9.06543	22.7588	38.4277	44.3115
596.64	-2.29102	-2.37109	-2.23438	-2.07813	-1.58789	-0.59961	1.00488	2.74805		596.74	-2.37695	-1.80566	-0.90137	1.74023	8.21777	21.4053	35.8535	40.7881		595.84	-2.04395	-1.84668	-1.9082	-1.80078	-1.2207	0.108398	2.63477	5.55859		595.94	-2.17285	-1.75781	-0.57813	2.0166	9.05566	22.748	38.417	44.292
597.64	-2.28906	-2.37109	-2.22266	-2.08789	-1.57813	-0.60645	0.987305	2.74512		597.74	-2.37695	-1.78516	-0.90625	1.74316	8.2373	21.3867	35.8438	40.7822		596.84	-2.05273	-1.84863	-1.93164	-1.7998	-1.21875	0.099609	2.60938	5.54395		596.94	-2.16504	-1.74805	-0.58203	2.01855	9.03418	22.7461	38.4082	44.2803
598.64	-2.28125	-2.36328	-2.21973	-2.08789	-1.54004	-0.59961	0.969727	2.74609		598.74	-2.39453	-1.78125	-0.89453	1.73145	8.26855	21.3691	35.833	40.7549		597.84	-2.04004	-1.84766	-1.94043	-1.79102	-1.23828	0.118164	2.625	5.5332		597.94	-2.14551	-1.74707	-0.58789	2.02637	9.02637	22.749	38.4004	44.2627
																				598.84	-2.04785	-1.83984	-1.93945	-1.76074	-1.20898	0.123047	2.61328	5.53418		598.94	-2.13086	-1.75391	-0.55176	2.04004	9.00977	22.7607	38.4033	44.2588

## Sheet: Figure 1d
Concentration (LogM)	Isotype mIgG1			Anti-mCD27 mIgG1			Anti-mCD27 mIgG1 NQ			Tetra isotype mIgG1			Tetra anti-mCD27 mIgG1			Tetra anti-mCD27 mIgG1 NQ
100	234	191	260	10129	8203	6628	11685	7544	5623	1342		2066	11175	11799	6687	10452	11811	6958
10	161	75.1	78.3	8694	6161	4251	8511	6185	3958	173	866	230	11394	9561	6367	11506	9661	6219
1	81.7	59.3	65.8	4630	685	2129	2821	4139	2573	78.6	168	81.5	11255	8713	5740	10909	8923	5942
0.1	73.5	58.4	63.7	1157	129	490	620	1236	712	74.6	68.8	66.4	10949	8284	2402	9597	6611	4396
0.01	68.5	56.9	91.1	230	62.9	103	116	205	151	70	62.4	60.1	4902	3021	431	3214	1439	919
0.001	69.9	56.4	75.8	81.9	59.4	101	79.8	78.5	69.9	71.6	60.3	61.5		577	120	655	336	232

## Sheet: Figure 2a
CHO WT
Concentration (LogM)	Isotype			Anti-mCD27			Anti-mCD27 NQ			Tetra anti-mCD27			Tetra anti-mCD27 NQ
100	1.7	5.51	2.98	2.83	10.1	3.76	3.66	7.24	3.26	2.25	8.52	4.48	3	13.6	4.94
10	1.3	5.44	3.21	1.9	6.82	3.54	1.95	6.18	3.35	1.82	8.39	4.46	2.17	9.54	5.11
1	1.26	5.27	3.04	1.41	5.94	3.19	1.41	6.49	3.25	1.73	7.96	4.47	1.9	7.51	4.93
0.1	1.19	5.71	3.46	1.49	5.93	3.07	1.18	5.09	3.03	1.62	7.96	4.55	1.83	7.35	4.7
0.01	1.61	5.75	3.04	1.42	5.58	2.9	1.39	5.76	3.01	1.58	7.47	3.89	1.71	6.75	3.46
0.001	1.4	5.25	3.36	1.23	5.58	3.13	1.38	5.47	2.92	1.29	6.19	3.6	1.29	5.89	3.63
CHO mFcgRII
Concentration (LogM)	Isotype mIgG1			Anti-mCD27 mIgG1			Anti-mCD27 mIgG1 NQ			Tetra anti-mCD27 mIgG1			Tetra anti-mCD27 mIgG1 NQ
100	1.57	5.4	3.28	48.5	59.5	47	4.62	10.9	8.51	53.1	53.4	49.5	2.98	14.1	6.12
10	1.47	5.28	3.22	47	51.6	46.3	5.24	8.57	7.71	56.8	56.6	50.2	3.29	11.7	6.64
1	1.48	5.81	3.34	26.1	21.9	26.6	2.42	6.26	4.94	55.6	51.2	48.3	2.32	9.78	5.28
0.1	1.52	5.99	2.99	4.45	6.75	7.36	2.06	6.19	3.35	50.1	45.9	42.9	2.02	7.92	4.41
0.01	1.52	5.23	3.1	1.39	5.93	3.5	1.21	6.08	3	36.5	40.9	34.8	1.52	6.71	3.35
0.001	1.32	5.39	2.89	1.46	4.98	3.25	2.04	5.47	2.97		34.5	27	1.41	5.39	3.42

## Sheet: Figure 2b
No source data

## Sheet: Figure 2c
Concentration (nM)	Isotype mIgG1				Anti-mCD27 mIgG1				Anti-mCD27 mIgG1 NQ				Tetra anti-mCD27 mIgG1				Tetra anti-mCD27 mIgG1 NQ
1			3336	4428.67	19441.3	32630.3	12463.3	19890.7	4623.33	12454.7	8703	22849.5	54246.7	88641.7	74931.3	103101	7561.67	16816.3	1771.67	9075.33
0	2980	7149.33	1989.67	3059.33	3205	7853	2609.67	5374.33	1427	7870.67	2001.67	7414	20956.7	36476.3	11665.7	37211.3	1855	14257.3	1520.33	11288.3
-1			686	2684.33	1747.67	3623.67	1155	2808.67	805.333	4150.67	1609	3495	5351.67	16559.3	6409.33	14343.3	2763.33	13111.3	693	11093

## Sheet: Figure 3a
No Source Data.

## Sheet: Figure 3b
Isotype mIgG1	Anti-mCD27 mIgG1	Anti-mCD27 mIgG1 NQ	Tetravalent anti-mCD27 mIgG1	Tetravalent anti-mCD27 mIgG1 NQ
1.32	18.3	5.15	59.3	6.74
0.9	48.2	3.08	60.2	6.6
0.84	21.4	4.48	49.5	6.05
1.4	21.4	4.6	53.4	15.1

## Sheet: Figure 3c
Day	Isotype mIgG1				Anti-mCD27 mIgG1				Anti-mCD27 mIgG1 NQ				Tetravalent anti-mCD27 mIgG1				Tetravalent anti-mCD27 mIgG1 NQ
0	0	0	0	0	0	0	0	0	0	0	0	0	0	0	0	0	0	0	0	0
4	2.24	1.23	1.59	2.96	12.9	17.4	9.34	12.6	3.23	2.54	5.3	4.55	17.9	13.5	13.9	15.5	2.85	4.26	4.11	8.6
5	1.32	0.9	0.84	1.4	18.3	48.2	21.4	21.4	5.15	3.08	4.48	4.6	59.3	60.2	49.5	53.4	6.74	6.6	6.05	15.1
7	0.73	0.55	0.57	0.63	6.28	43.1	17.6	10.2	7.75	4.08	4.14	4.09	31.2	39.4	27.7	33.9	5.6	2.22	2.17	7.59
13	0.39	0.71	0.34	0.52	11.4	4.73	11.2	8.04	10.9	3.47	4.44	4.64	41.4	26.1	22.8	34.6	5.28	4.98	5.27	12.5
27	0.3	0.77	0.25	0.34	0.43	0.98	0.31	0.37	2.78	1.26	1.41	1.81	3.85	0.43	0.43	0.59	3.37	2.47	3.49	5.68

[truncated: 43 more sheets: Figure 4a, Figure 4b, Figure 4c, Figure 4d, Figure 5a, Figure 5b, Figure 5c, Figure 5d, Figure 6a, Figure 6b, Figure 7a, Figure 7b, Figure 7c, Figure 7d, Figure 7e, Figure 7f, Table 1, Supplementary figure 1a, Supplementary figure 1b, Supplementary figure 2 …]
